# Supplementary material for: Ras-mutant cancers are sensitive to small molecule inhibition of V-type ATPases in mice
Source: Nat Biotechnol. Author manuscript; Available in PMC 2022 Dec 22. (PMC9750872; doi:10.1038/s41587-022-01386-z)
Supplement: Supplementary Tables [file NIHMS1826099-supplement-Supplementary_Tables.xlsx]

## Sheet: Supplementary Table 1
Supplementary Table 1: Screen of chemical library of dihydro-pyrazole-5-carboxamide small molecules
	IC50 (µM)												IC50 (µM)
Compound	A549			LOX			MelJuso				Compound		A549			LOX			MelJuso
002-054B	6.39			2.47			2.11				002-082B		6.79			4.2			2.8
002-055A	12.92			6.55			5.83				002-082C		>20			6.07			6.44
002-055B	>20			>20			17.96				002-083A		>20			8.72			>20
002-055C	>20			>20			19				002-083B		>20			8.72			>20
002-056A	5.46			4.54			4.46				002-084A		>20			5.81			>20
002-056B	6.11			2.96			4.19				002-084B		14.73			10.81			17.75
002-057A	5.26			NA			3.85				002-084C		16.72			16.03			>20
002-057B	>20			NA			1.83				002-085A1		8			2.5			2
002-060A	4.76			NA			3.44				002-085A2		>20			8			5
002-060B	4.44			NA			2.07				002-085B1		15			5			10
002-061A	4.57			NA			4.08				002-085B2		>20			20			15
002-061B	4.63			NA			3.54				002-087A		8			8			9
002-062A	5.8			NA			3.25				002-087B		8			3			5
002-062B	4.83			NA			1.56				002-087C		8			2			8
002-063B	4.78			NA			1.06				002-085C1		>20			>20			>20
002-064A	8.88			NA			1.94				002-088A		9			18			15
002-064B	8.04			NA			6.18				002-088B		9.5			12			12
002-065A	>20			NA			7.67				002-092A		10			4			4.5
002-065B	10.07			NA			5.88				002-092B		7			2			2.5
002-066A	5.73			NA			2.86				002-093A		10			4			5
002-066B	5.05			NA			3.3				002-093C		>20			>20			>20
TT-090	>20			NA			13.17				002-093D		8			2.5			4
002-67A	>20			>20			15.81				002-093E		>20			8			>20
002-067B	>20			16.63			9.56				002-096A		>20			20			>20
002-068	3.1			2.33			1.05				002-096B		18			7			19
002-068A	13.94			19.56			12.92				002-096C		>20			20			>20
002-068B	2.68			1.48			0.52				002-096D		>20			20			5
002-069A	6.55			6.89			2.92				002-098C		16			8			4
002-069B	9.67			4.52			2.22				009-098D		>20			>20			>20
002-072A	13.38			7.76			NA				002-098A		20			20			20
002-072B	14.76			6.02			NA				002-098B		>20			>20			>20
002-073A	>20			18.31			NA				002-099B		13			7			3.75
002-073B	>20			>20			NA				002-100		16			18			17
002-074A	>20			>20			12.31				002-106A		3.75			2.4			1.5
002-074B	10.25			9.75			5.76				002-106B		7.5			5			2
002-074C	>20			>20			15.2				002-107A		3			1.75			1
002-078A	>20			>20			>20				002-107B		4			4			1.5
002-078B	4.15			2.12			1.09				002-108		>20			20			>20
002-078C	>20			>20			>20				002-109A		15			10			7
002-079A	13.36			10.85			6.35				002-109B		17			10			3.5
002-079B	9.14			3.72			2.27				002-110		5			2			1.25
002-079C	>20			1.92			1.05				002-115		3			2			1
002-082A	>20			>20			7.31				002-116		7			3			1.5
		IC50 (µM)										IC50 (µM)
Compound		A549	LOX		MelJuso				Compound			A549		LOX			MelJuso
002-126A		1	0.8		0.5				UCSF-06-20			3.3		3.5			0.9
002-126B		1.5	0.9		0.625				UCSF-06-22			>20		10.1			2.5
002-129		3	6		6				UCSF-06-23			19		9.9			10
002-135		>20	19		>20				UCSF-06-24			20		10			1.5
002-140A		2	1.5		0.9				UCSF-06-25			>20		15			>20
002-140B		>20	7.5		5				UCSF-06-26			>20		14.7			>20
002-148A		1	1		0.59				UCSF-06-27			16.6		11.3			13
002-148B		0.9	0.625		0.5				UCSF-06-28			17.3		17.4			4
002-148C		1.9	1.4		0.8				UCSF-06-29			17.5		17.8			10
002-148D		0.17	0.15		0.15				UCSF-06-30			18.2		5.8			16
002-154		1.8	1.25		0.625				UCSF-06-31			>20		6.8			>20
002-156		0.9	0.45		0.45				UCSF-06-33			12.9		6.7			3.7
002-163A		3.5	1.6		0.8				UCSF-06-34			20		10			5
002-163B		7	4		1.4				UCSF-06-35			20		11			11
002-163C		1.6	0.9		0.75				UCSF-06-36			17.1		10			5
002-163D		5	1.7		1				002-179A			10		3.1			2.5
002-163E		10	2.6		1.5				002-179B			10		5			2.5
002-168A		5	1.3		1.25				002-179D			0.5		0.23			0.206
002-168B		9	4.5		3.5				002-179E			3.4		1.5			0.86
002-168C		4.5	1.8		1.5				002-179F			1.25		0.8			0.57
002-168D		1.25	0.5		0.375				002-179G			4		2			1.1
002-168E		5	3.2		1				002-179I			0.46		0.2			0.2
002-168F		2	0.8		0.5				002-179J			0.28		0.19			0.19
002-168G		15	5		13				002-180			0.5		0.24			0.21
002-168H		15	15		9				002-179C			2.5		1.03			0.78
002-171A		0.9	0.625		0.4				002-179H			2.03		0.625			0.49
002-171B		20	20		>20				002-179K			0.25		0.2			0.2
002-171C		12	10		12				002-179L			0.47		0.2			0.2
002-171D		1	0.625		0.3				UCSF-06-37			8.7		3.7			3.2
002-174A		10	6.7		3.75				UCSF-06-39			8.36		3.6			3.8
002-174B		4	3.2		1.8				UCSF-06-40			>20		>20			20
002-174C		>20	10		10				UCSF-06-50			2.9		1.6			0.99
002-175		1.8	1.62		0.9				UCSF-06-53			>20		4			3.33
002-171E		9	1.9		1.7				UCSF-06-54			4		1.7			1
002-171F		14	7.2		5				UCSF-38			10		6			3.6
002-171G		14	10		4				UCSF-41			17.2		11.7			15
002-174D		1.85	1.55		0.93				UCSF-44			4.6		2			1.4
002-174E		0.6	0.6		0.375				UCSF-45			11.3		6.6			5
UCSF-06-14		2.77	1.15		0.83				UCSF-46			9.6		6.7			5
UCSF-06-15		2.9	0.96		0.62				UCSF-47			11.9		7			5.7
UCSF-06-16		3.15	1.57		1.1				UCSF-48			9.3		6.6			3.8
UCSF-06-18		6.3	2.6		1.25				UCSF-49			14		8.8			8.2
UCSF-06-19		>20	16.6		10				UCSF-51			19.3		14.3			12.8
	IC50 (µM)											IC50 (µM)
Compound	A549		LOX			MelJuso				Compound		A549			LOX			MelJuso
UCSF-52	14		3			7.6				002-232D		5			3.1			1.25
002-191A	0.54		0.51			0.19				002-232E		10			6.1			2.3
002-191B	1.45		1.06			0.64				002-234		>20			16			12.7
002-191C	1.28		1.13			0.625				002-232B		8.5			7.6			2.16
002-191D	>20		>20			>20				002-232C		0.55			0.54			0.199
002-206A	0.25		0.202			0.195				002-236		0.96			0.97			0.34
002-206B	0.21		0.19			0.19				002-240A		0.625			0.51			0.375
002-206C	11.4		7.4			7				002-240B		2.5			2.02			0.92
002-206D	13.7		8.3			4.7				002-240C		0.625			0.52			0.323
002-208A	1.6		0.97			0.67				002-240D		>20			20			15
002-208B	0.7		0.54			0.23				002-249A		0.075			0.059			0.022
002-208C	0.38		0.25			0.19				002-249B		0.11			0.107			0.029
002-208D	0.2		0.19			0.19				002-249C		0.073			0.06			0.0219
002-208E	15.3		NA			8.33				002-249A-02		0.04			0.032			0.0213
002-208F	17.1		NA			4.4				002-249B-02		0.45			0.442			0.218
002-208G	>20		NA			8.8				002-252		> 5			> 5			> 5
002-208H	19.7		NA			4.35				002-255		0.07			0.04			0.02
002-212A	4.33		1.97			0.96				Compounds 1-53: >2 µM; Data not shown
002-212C	5		2.2			0.8
002-215A	5		3.17			1.05
002-215B	2.5		1.58			0.375
002-215C	3.9		2.06			0.77
002-215D	1.53		0.83			0.26
002-216	0.8		0.7			0.24
002-218A	2.2		1.6			0.6
002-218B	18.47		20			17.7
002-218C	17.9		16.9			15.9
002-218F	7.6		5			1.98
002-218D	9.3		7.7			2.5
002-218E	14.2		14.9			3.75
002-218G	>20		>20			>20
002-218H	>20		>20			8.3
002-218I	14.1		19			3.2
002-221A	>20		>20			>20
002-221B	20		16 M			>20
002-221C	0.69		0.54			0.25
002-221D	0.3		0.23			0.2
002-221E	0.88		0.625			0.375
002-221F	0.2		0.21			0.19
002-221G	0.59		0.46			0.22
002-226C	0.02		0.02			0.0207
002-226D	0.126		0.09			0.02
002-232A	14.5		7.5			5

## Sheet: Supplementary Table 2
	Supplementary Table 2: Structure Activity Relationship
	Number	Compound	Structure	IC50 (µM)
				A549	LOX	MelJuso
	1	148D		0.17	0.15	0.15
	2	171A		0.9	0.625	0.4
	3	171D		1	0.625	0.3
	4	174E		0.6	0.6	0.375
	5	179D		0.5	0.23	0.206
	6	179I		0.46	0.2	0.2
	7	179J		0.28	0.19	0.19
	8	180		0.5	0.24	0.21
	9	179H		2.03	0.625	0.49
	10	179K		0.25	0.2	0.2
	11	179L		0.47	0.2	0.2
	12	191A		0.54	0.51	0.19
	13	206A		0.25	0.202	0.195
	14	206B		0.21	0.19	0.19
	15	208B		0.7	0.54	0.23
	16	208C		0.38	0.25	0.19
	17	208D		0.2	0.19	0.19
	18	216		0.8	0.7	0.24
	19	221C		0.69	0.54	0.25
	20	221D		0.3	0.23	0.2
	21	221E		0.88	0.625	0.375
	22	221F		0.2	0.21	0.19
	23	221G		0.59	0.46	0.22
	24	226C		0.02	0.02	0.0207
	25	226D		0.126	0.09	0.02
	26	232C		0.55	0.54	0.199
	27	236		0.96	0.97	0.34
	28	249A		0.075	0.059	0.022
	29	249B		0.11	0.107	0.029
	30	249C		0.073	0.06	0.0219
	31	255		0.07	0.04	0.02

## Sheet: Supplementary Table 3
Supplementary Table 3: Spectra of small molecules 68, 148D, 249C and 226C
Number	Compound	Structure
1	68
Number	Compound	Structure
2	148D
Number	Compound	Structure
3	249C
Number	Compound	Structure
4	226C
Number	Compound	Structure
4	226C

## Sheet: Supplementary Table 4
	Supplementary Table 4: Pearson correlation and z­-scores for 249C compared to known database drugs
	Query Agent Name	Target Agent	Z-Score	Pearson's Score
	UCSF_249C	Bafilomycin A1, 12 nM	21.738	0.947
	UCSF_249C	Bafilomycin A1, 4.1 nM	19.849	0.929
	UCSF_249C	Bafilomycin A1, 37 nM	19.253	0.921
	UCSF_249C	Concanamycin A, 3.7 nM	19.138	0.92
	UCSF_249C	Concanamycin A, 33 nM	18.893	0.917
	UCSF_249C	Concanamycin A, 100 nM	18.373	0.91
	UCSF_249C	Bafilomycin A1, 110 nM	18.17	0.907
	UCSF_249C	Concanamycin A, 1.2 nM	18.096	0.906
	UCSF_249C	Concanamycin A, 410 pM	18.096	0.906
	UCSF_249C	Bafilomycin A1, 330 nM	17.81	0.901
	UCSF_249C	Concanamycin A, 11 nM	16.752	0.883
	UCSF_249C	H-89, 10 uM	15.478	0.858
	UCSF_249C	Temsirolimus (Torisel), 1.1 uM	15.409	0.856
	UCSF_249C	SR2211, 10 uM	15.302	0.854
	UCSF_249C	YM-201636, 3.3 uM	15.123	0.85
	UCSF_249C	Everolimus, 330 nM	15.044	0.848
	UCSF_249C	Everolimus, 37 nM	14.898	0.845
	UCSF_249C	Oxethazaine, 10 uM	14.875	0.844
	UCSF_249C	Temsirolimus (Torisel), 3.3 uM	14.786	0.842
	UCSF_249C	Rapamycin, 9 uM	14.773	0.842
	UCSF_249C	Rapamycin, 37 nM	14.667	0.839
	UCSF_249C	Concanamycin A, 140 pM	14.564	0.837
	UCSF_249C	Everolimus (RAD001), 1.1 uM	14.557	0.836
	UCSF_249C	Rapamycin, 110 nM	14.542	0.836
	UCSF_249C	Everolimus, 4.1 nM	14.535	0.836
	UCSF_249C	Rapamycin, 3 uM	14.478	0.834
	UCSF_249C	CPG 52364, 3.3 uM	14.469	0.834
	UCSF_249C	Rapamycin, 1 uM	14.447	0.834
	UCSF_249C	BSK_RORg, 10 uM	14.39	0.832
	UCSF_249C	Rapamycin, 330 nM	14.355	0.831
	UCSF_249C	Rapamycin, 12 nM	14.246	0.828
	UCSF_249C	Everolimus (RAD001), 3.3 uM	14.235	0.828
	UCSF_249C	CFM 1571 Hydrochloride, 30 uM	14.001	0.822
	UCSF_249C	Temsirolimus, 1.1 uM	13.998	0.822
	UCSF_249C	Fosbretabulin Disodium, 41 nM	13.965	0.821
	UCSF_249C	Rotenone, 3.3 uM	13.895	0.819
	UCSF_249C	Rapamycin, 4.1 nM	13.838	0.817
	UCSF_249C	Chloroquine Phosphate, 30 uM	13.832	0.817
	UCSF_249C	Quinacrine Dihydrochloride Dihydrate, 3.3 uM	13.764	0.815
	UCSF_249C	Temsirolimus, 120 nM	13.53	0.809
	UCSF_249C	Posaconazole, 10 uM	13.495	0.808
	UCSF_249C	8-Hydroxy-5-nitroquinoline, 30 uM	13.492	0.808
	UCSF_249C	Nortriptyline Hydrochloride, 30 uM	13.441	0.806
	UCSF_249C	Fosbretabulin Disodium, 120 nM	13.286	0.802
	UCSF_249C	Valnemulin HCl, 30 uM	13.254	0.801
	UCSF_249C	MK-0677, 30 uM	13.217	0.8
	UCSF_249C	8-Hydroxy-5-nitroquinoline, 10 uM	13.184	0.799
	UCSF_249C	Atorvastatin Calcium (Lipitor), 10 uM	13.18	0.799
	UCSF_249C	FTY720, 3.3 uM	13.156	0.798
	UCSF_249C	Temsirolimus, 370 nM	13.148	0.798
	UCSF_249C	Paroxetine HCl, 30 uM	13.113	0.797
	UCSF_249C	Temsirolimus, 41 nM	13.099	0.796
	UCSF_249C	Rotenone, 10 uM	12.936	0.791
	UCSF_249C	Itraconazole, 10 uM	12.79	0.786
	UCSF_249C	BSK_RORg, 3.3 uM	12.645	0.782
	UCSF_249C	Torin-1, 37 nM	12.615	0.781
	UCSF_249C	Bleomycin Sulfate, 30 uM	12.593	0.78
	UCSF_249C	5-Fluorouracil, 90 uM	12.505	0.777
	UCSF_249C	YM-201636, 1.1 uM	12.478	0.776
	UCSF_249C	Torin-1, 12 nM	12.435	0.775
	UCSF_249C	GSK-461364A, 3.3 uM	12.399	0.774
	UCSF_249C	Verapamil, 100 uM	12.312	0.771
	UCSF_249C	Paclitaxel (Taxol), 30 uM	12.295	0.77
	UCSF_249C	22(R)-Hydroxy Cholesterol, 10 uM	12.27	0.769
	UCSF_249C	Torin-2, 12 nM	12.186	0.767
	UCSF_249C	Itraconazole, 3.3 uM	12.183	0.766
	UCSF_249C	Clozapine, 30 uM	12.077	0.763
	UCSF_249C	Posaconazole, 30 uM	12.067	0.762
	UCSF_249C	Azithromycin, 100 uM	12.047	0.762
	UCSF_249C	Fosbretabulin Disodium, 370 nM	11.987	0.76
	UCSF_249C	Prostaglandin D2, 10 uM	11.974	0.759
	UCSF_249C	Retinol, 30 uM	11.944	0.758
	UCSF_249C	Astemizole, 5.6 uM	11.765	0.752
	UCSF_249C	EMD-1214063, 10 uM	11.72	0.75
	UCSF_249C	A771726, 50 uM	11.7	0.749
	UCSF_249C	GSK-461364A, 1.1 uM	11.584	0.745
	UCSF_249C	Paclitaxel, 10 uM	11.49	0.742
	UCSF_249C	2-Methoxyestradiol, 10 uM	11.372	0.737
	UCSF_249C	Concanamycin A, 11 nM	11.069	0.726

## Sheet: Supplementary Table 5
Supplementary Table 5: CRISPRi Screen Counts Phenotypes
	sgRNA counts	sgRNA counts	sgRNA counts	sgRNA phenotypes	sgRNA phenotypes	sgRNA phenotypes
	T0	dmso	treated	gamma	rho	tau
sgId
A1BG_+_58858549.23-P1	209	130	5	-0.084744	-0.647119	-1.15223
A1BG_+_58858964.23-P1	171	270	390	0.045737	0.210415	0.413226
A1BG_+_58864367.23-P2	277	282	582	-0.0157342	0.29481	0.385049
A1BG_-_58858617.23-P1	286	118	80	-0.142243	0.0315246	-0.307588
A1BG_-_58858630.23-P1	230	171	43	-0.0597582	-0.203045	-0.445989
A1BG_-_58858788.23-P1	287	380	102	0.0210754	-0.187609	-0.225335
A1BG_-_58864354.23-P2	265	340	187	0.0166671	-0.0179478	0.0102665
A1BG_-_58864360.23-P2	447	554	496	0.0118194	0.09729	0.165747
A1BG_-_58864822.23-P2	227	73	125	-0.177145	0.250652	-0.0749264
A1BG_-_58864840.23-P2	500	342	874	-0.0714372	0.345353	0.321852
A1CF_+_52645000.23-P1P2	460	832	343	0.0647649	-0.0861246	0.029202
A1CF_+_52645080.23-P1P2	313	192	92	-0.086692	-0.0505551	-0.290567
A1CF_+_52645339.23-P1P2	463	703	731	0.0402564	0.132682	0.286889
A1CF_-_52645011.23-P1P2	417	318	280	-0.0562031	0.0933467	-0.00679692
A1CF_-_52645373.23-P1P2	543	600	411	-0.00425839	0.0339657	0.0343475
A2ML1_+_8975211.23-P1P2	79	149	14	0.0706326	-0.435869	-0.46437
A2ML1_+_8975278.23-P1P2	794	960	486	0.00835182	-0.0375514	-0.0385974
A2ML1_-_8975582.23-P1P2	915	831	98	-0.0317277	-0.382128	-0.637344
A2ML1_-_8975593.23-P1P2	110	143	359	0.0185087	0.341145	0.536322
A2ML1_-_8975664.23-P1P2	1018	1169	2651	0.00113259	0.317095	0.458779
A2M_+_9268141.23-P1P2	4650	5617	5566	0.00822305	0.121288	0.191782
A2M_+_9268487.23-P1P2	2973	3832	3427	0.0173113	0.0970268	0.178833
A2M_+_9268495.23-P1P2	2216	2896	1088	0.0192458	-0.108093	-0.114335
A2M_-_9268273.23-P1P2	3823	4859	3393	0.0153478	0.0385109	0.0890309
A2M_-_9268387.23-P1P2	2744	3213	3908	0.00386105	0.169758	0.251482
A3GALT2_+_33786649.23-ENST00000442999.3	213	301	15	0.0301979	-0.585855	-0.781368
A3GALT2_+_33786659.23-ENST00000442999.3	77	116	65	0.0391576	-0.0135407	0.0718226
A3GALT2_+_33786675.23-ENST00000442999.3	61	103	0	0.0551351	-0.974988	-1.28765
A3GALT2_+_33786682.23-ENST00000442999.3	16	0	1
A3GALT2_-_33786280.23-ENST00000442999.3	81	38	1	-0.124252		-1.37947
A4GALT_+_43116425.23-P1P2	2328	3062	1873	0.0201468	0.0071953	0.0553175
A4GALT_+_43116792.23-P1P2	2989	3366	3393	-0.00160188	0.125335	0.173565
A4GALT_-_43116431.23-P1P2	2449	3400	1685	0.0277156	-0.0425855	0.00157841
A4GALT_-_43116434.23-P1P2	2459	2243	1474	-0.0311178	0.0241511	-0.0457766
A4GALT_-_43116819.23-P1P2	1389	1547	1494	-0.00315001	0.1152	0.155049
A4GNT_+_137850968.23-P1P2	143	87	84	-0.0878446	0.115146	-0.0527334
A4GNT_+_137851024.23-P1P2	735	738	969	-0.0176694	0.187851	0.224959
A4GNT_+_137851178.23-P1P2	277	713	42	0.114189	-0.546299	-0.517941
A4GNT_-_137851117.23-P1P2	695	715	134	-0.0142662	-0.272573	-0.435406
A4GNT_-_137851121.23-P1P2	214	179	17	-0.0432546	-0.433334	-0.739983
AAAS_+_53714983.23-P1P2	112	124	313	-0.00398352	0.342432	0.483033
AAAS_+_53715355.23-P1P2	316	485	210	0.0417659	-0.0745214	-0.010348
AAAS_-_53715371.23-P1P2	616	343	4483	-0.100252	0.731344	0.811794
AAAS_-_53715389.23-P1P2	409	385	99	-0.0267101	-0.197761	-0.357268
AAAS_-_53715438.23-P1P2	340	353	55	-0.0129843	-0.316254	-0.495704
AACS_+_125549983.23-P1P2	2468	2753	1634	-0.00293296	6.85e-05	-0.0116336
AACS_+_125549999.23-P1P2	2267	2533	4351	-0.0026999	0.251396	0.353961
AACS_+_125550002.23-P1P2	1535	1467	1953	-0.0245865	0.191121	0.212744
AACS_+_125550035.23-P1P2	2378	3608	2008	0.0401533	-0.0151517	0.0719248
AACS_-_125550169.23-P1P2	1986	1778	5053	-0.0337361	0.370475	0.450797
AADACL2_+_151451732.23-P1P2	305	436	439	0.0318104	0.125067	0.255116
AADACL2_+_151451926.23-P1P2	122	63	66	-0.110809	0.134447	-0.0810166
AADACL2_+_151452121.23-P1P2	369	557	909	0.0394354	0.239282	0.439698
AADACL2_-_151451828.23-P1P2	246	264	7	-0.00834874	-0.735086	-1.09264
AADACL2_-_151451961.23-P1P2	34	40	7
AADACL3_+_12776115.23-P1P2	678	597	100	-0.0360608	-0.299134	-0.527431
AADACL3_+_12776133.23-P1P2	383	413	765	-0.00767712	0.269235	0.367664
AADACL3_+_12776213.23-P1P2	202	132	513	-0.0778339	0.444498	0.450161
AADACL3_+_12776313.23-P1P2	220	130	15	-0.0919285	-0.387289	-0.792475
AADACL3_+_12776495.23-P1P2	759	898	1959	0.00531494	0.307925	0.455719
AADACL4_+_12704573.23-P1P2	606	1008	586	0.0530325	-0.00483744	0.11849
AADACL4_+_12704601.23-P1P2	379	449	1145	0.0054996	0.344848	0.509798
AADACL4_+_12704653.23-P1P2	523	390	82	-0.0593406	-0.245371	-0.506438
AADACL4_+_12704714.23-P1P2	71	56	788	-0.0514819	0.748805	0.956757
AADACL4_-_12704768.23-P1P2	587	252	153	-0.13668	0.00542994	-0.331847
AADAC_+_151532013.23-P1P2	259	82	54	-0.179333	0.0246476	-0.408535
AADAC_+_151532371.23-P1P2	481	262	11460	-0.103334	1.01703	1.21917
AADAC_-_151531905.23-P1P2	402	246	74	-0.08703	-0.160663	-0.451315
AADAC_-_151531939.23-P1P2	378	528	28	0.0285709	-0.571152	-0.764003
AADAC_-_151531954.23-P1P2	394	423	271	-0.0082922	0.0181393	0.00146922
AADAT_+_171010904.23-P1P2	504	678	1171	0.0233	0.252688	0.4196
AADAT_+_171010929.23-P1P2	358	403	573	-0.00165548	0.206684	0.291583
AADAT_+_171011392.23-P1P2	205	136	50	-0.0757174	-0.113212	-0.354655
AADAT_-_171011321.23-P1P2	334	921	281	0.123833	-0.157314	0.0706656
AADAT_-_171011368.23-P1P2	612	898	1312	0.0354672	0.213114	0.391961
AAED1_+_99417117.23-P1P2	469	520	79	-0.00378136	-0.322225	-0.481807
AAED1_+_99417233.23-P1P2	76	509	17	0.248128	-0.680499	-0.384379
AAED1_+_99417525.23-P1P2	674	907	112	0.0233478	-0.371244	-0.486471
AAED1_+_99417589.23-P1P2	582	714	425	0.0103916	0.000746473	0.0220279
AAED1_-_99417574.23-P1P2	823	883	1144	-0.00838356	0.184691	0.243142
AAGAB_+_67546965.23-P1P2	59	8	0	-0.298108		-1.27639
AAGAB_-_67546714.23-P1P2	248	155	66	-0.0840722	-0.078478	-0.324697
AAGAB_-_67546928.23-P1P2	147	36	5	-0.215303		-1.03135
AAGAB_-_67546952.23-P1P2	1390	1776	722	0.016085	-0.0894338	-0.0949859
AAGAB_-_67546997.23-P1P2	143	259	157	0.0649578	0.00505364	0.162101
AAK1_+_69870290.23-P1P2	609	559	749	-0.0302394	0.192645	0.201095
AAK1_+_69870701.23-P1P2	807	919	421	-3.65e-05	-0.0611852	-0.093494
AAK1_-_69870541.23-P1P2	469	509	656	-0.00677611	0.18345	0.245281
AAK1_-_69870791.23-P1P2	739	1331	672	0.064174	-0.0381906	0.0973715
AAK1_-_69870794.23-P1P2	295	719	170	0.106544	-0.217613	-0.0593111
AAMDC_+_77532426.23-P1P2	670	853	236	0.0155838	-0.18045	-0.228405
AAMDC_-_77532187.23-P1P2	792	1237	229	0.0442137	-0.275477	-0.296209
AAMDC_-_77532222.23-P1P2	81	123	1709	0.0402711	0.745809	1.17742
AAMDC_-_77532236.23-P1P2	398	297	708	-0.0592405	0.328902	0.32787
AAMDC_-_77532634.23-P1P2	246	115	185	-0.124747	0.235886	0.0321287
AAMP_+_219134841.23-P1P2	314	26	15	-0.36719		-0.91468
AAMP_+_219134851.23-P1P2	463	798	231	0.0580102	-0.169751	-0.10882
AAMP_-_219134415.23-P1P2	250	229	226	-0.0305293	0.120326	0.0953496
AAMP_-_219134424.23-P1P2	388	556	254	0.0321511	-0.0618429	-0.015513
AAMP_-_219134469.23-P1P2	287	257	6	-0.0337043	-0.765188	-1.19854
AANAT_+_74463718.23-P1P2	242	252	130	-0.0125684	-0.0330979	-0.0834338
AANAT_+_74463735.23-P1P2	583	807	416	0.0273011	-0.0332738	0.014086
AANAT_+_74464088.23-P1P2	170	192	1391	-0.00119419	0.591797	0.852045
AANAT_-_74464175.23-P1P2	237	437	111	0.0674635	-0.200665	-0.130537
AANAT_-_74464185.23-P1P2	167	177	43	-0.0100942	-0.211201	-0.33604
AAR2_+_34824386.23-P1P2	404	329	88	-0.0470038	-0.188442	-0.393502
AAR2_+_34824488.23-P1P2	96	42	16	-0.134031		-0.48545
AAR2_+_34824681.23-P1P2	501	866	523	0.058416	0.00417355	0.144779
AAR2_-_34824417.23-P1P2	331	241	433	-0.0626864	0.262024	0.222288
AAR2_-_34824425.23-P1P2	550	355	15	-0.0795616	-0.62488	-1.10722
AARD_+_117950477.23-P1P2	1286	1637	859	0.0155623	-0.0290671	-0.00859217
AARD_+_117950489.23-P1P2	363	475	66	0.0194259	-0.34334	-0.455561
AARD_+_117950882.23-P1P2	1713	2210	790	0.0174417	-0.119854	-0.13584
AARD_+_117950890.23-P1P2	139	70	9	-0.114323	-0.361696	-0.810224
AARD_-_117950494.23-P1P2	325	602	43	0.0681021	-0.500712	-0.564752
AARS2_+_44280650.23-P1P2	424	313	189	-0.0607547	0.00413743	-0.147525
AARS2_+_44281006.23-P1P2	502	158	1013	-0.180159	0.562894	0.371178
AARS2_+_44281027.23-P1P2	245	9	36	-0.481028		-0.528724
AARS2_+_44281044.23-P1P2	361	61	170	-0.267281	0.365847	-0.128664
AARS2_+_44281056.23-P1P2	223	37	317	-0.269837	0.631459	0.250836
AARSD1_+_41116203.23-P1	1565	1670	2485	-0.0091443	0.217445	0.288847
AARSD1_+_41116412.23-P1	381	268	176	-0.0675174	0.023993	-0.135272
AARSD1_+_41116417.23-P1	491	521	1350	-0.00993314	0.348626	0.477438
AARSD1_+_41132061.23-P2	2102	2254	1930	-0.00846086	0.0867423	0.100693
AARSD1_+_41132078.23-P2	340	529	407	0.0436759	0.0614387	0.191802
AARSD1_-_41116243.23-P1	781	1293	2862	0.0523744	0.311363	0.57612
AARSD1_-_41116425.23-P1	439	340	639	-0.0540347	0.272671	0.258969
AARSD1_-_41131712.23-P2	1445	1643	701	-0.000253271	-0.0780051	-0.118455
AARSD1_-_41132037.23-P2	508	780	496	0.0418227	0.0163739	0.121806
AARSD1_-_41132088.23-P2	3631	3907	6928	-0.00797838	0.258917	0.351939
AARS_+_70323318.23-P1P2	174	20	5	-0.321251		-1.08927
AARS_+_70323322.23-P1P2	191	8	1	-0.462651		-1.67413
AARS_+_70323353.23-P1P2	135	19	12	-0.292889		-0.701376
AARS_+_70323362.23-P1P2	381	15	7	-0.471323		-1.24291
AARS_-_70323332.23-P1P2	328	33	9	-0.339906		-1.10513
AASDHPPT_+_105948405.23-P1P2	124	169	133	0.0251273	0.0667898	0.154086
AASDHPPT_+_105948450.23-P1P2	494	470	477	-0.0252157	0.126942	0.117989
AASDHPPT_+_105948813.23-P1P2	553	1093	229	0.0771913	-0.246206	-0.172823
AASDHPPT_-_105948374.23-P1P2	438	549	307	0.0133984	-0.014025	0.00794792
AASDHPPT_-_105948417.23-P1P2	462	601	403	0.018602	0.0289229	0.0830858
AASDH_+_57253570.23-P1P2	868	867	305	-0.0184014	-0.123641	-0.229241
AASDH_-_57253280.23-P1P2	146	29	173	-0.244633	0.545846	0.188304
AASDH_-_57253356.23-P1P2	367	282	475	-0.0551414	0.246762	0.218624
AASDH_-_57253362.23-P1P2	833	923	172	-0.00386966	-0.273919	-0.411865
AASDH_-_57253588.23-P1P2	354	232	42	-0.0774268	-0.280762	-0.602194
AASS_+_121784000.23-P1P2	217	439	21	0.0804519	-0.595532	-0.672181
AASS_+_121784219.23-P1P2	683	1028	413	0.0390302	-0.0922315	-0.0427786
AASS_+_121784247.23-P1P2	220	503	561	0.0975906	0.149255	0.451564
AASS_-_121784277.23-P1P2	521	472	122	-0.0320746	-0.19654	-0.36865
AASS_-_121784328.23-P1P2	327	297	667	-0.0317184	0.314793	0.374874
AATF_-_35306286.23-P1P2	2154	725	7567	-0.170761	0.678145	0.561613
AATF_-_35306312.23-P1P2	2234	2121	1831	-0.0255103	0.0886724	0.0616848
AATF_-_35306333.23-P1P2	3696	3606	4005	-0.0216929	0.148265	0.157598
AATF_-_35306340.23-P1P2	3230	2991	2100	-0.0290076	0.0397994	-0.0178741
AATF_-_35306346.23-P1P2	1624	425	3992	-0.206009	0.653212	0.43896
AATK_+_79139571.23-ENST00000326724.4	384	632	99	0.0515482	-0.314985	-0.335603
AATK_+_79139589.23-ENST00000326724.4	616	771	237	0.013197	-0.155546	-0.198088
AATK_+_79139592.23-ENST00000326724.4	646	837	637	0.0180409	0.0588656	0.125198
AATK_-_79139586.23-ENST00000326724.4	165	256	307	0.0432821	0.166411	0.343297
AATK_-_79139956.23-ENST00000326724.4	715	613	1433	-0.0397988	0.324278	0.368833
ABAT_+_8768492.23-P1	805	1084	796	0.02344	0.0504082	0.126156
ABAT_+_8768682.23-P1	350	384	275	-0.0052544	0.044482	0.0471786
ABAT_+_8807445.23-P2	546	679	141	0.012295	-0.248312	-0.335031
ABAT_+_8807450.23-P2	659	839	139	0.0155845	-0.301733	-0.404552
ABAT_+_8807464.23-P2	951	1426	1622	0.0385034	0.153904	0.313412
ABAT_+_8807492.23-P2	115	24	14	-0.237709		-0.593348
ABAT_+_8807696.23-P2	463	548	741	0.00536816	0.194805	0.291556
ABAT_-_8768504.23-P1	836	791	293	-0.02599	-0.111436	-0.230126
ABAT_-_8768523.23-P1	371	422	567	-0.000198822	0.193298	0.275715
ABAT_-_8768533.23-P1	512	420	164	-0.0459831	-0.0989637	-0.261042
ABCA10_+_67224811.23-P1P2	340	403	1025	0.00557023	0.344227	0.509069
ABCA10_+_67224929.23-P1P2	165	45	3	-0.200227		-1.2465
ABCA10_-_67224447.23-P1P2	521	986	1232	0.07111	0.176124	0.425648
ABCA10_-_67224767.23-P1P2	707	655	629	-0.0289405	0.113866	0.0898627
ABCA10_-_67224823.23-P1P2	362	311	30	-0.0395094	-0.42965	-0.725448
ABCA12_+_216002996.23-P1P2	327	372	1	-0.000180553	-1.27642	-1.85883
ABCA12_+_216003308.23-P1P2	454	578	298	0.0155831	-0.0332365	-0.0145968
ABCA12_+_216003314.23-P1P2	395	421	368	-0.00931108	0.091623	0.105697
ABCA12_+_216003340.23-P1P2	502	833	713	0.0526949	0.0866558	0.250545
ABCA12_-_216002923.23-P1P2	71	37	0	-0.109531		-1.33901
ABCA13_+_48211090.23-P1P2	2405	2592	1359	-0.00775173	-0.0292632	-0.0660519
ABCA13_+_48211097.23-P1P2	1782	1712	1178	-0.023853	0.0350281	-0.0121629
ABCA13_+_48211145.23-P1P2	1700	1920	1453	-0.00119419	0.0575317	0.0760889
ABCA13_+_48211160.23-P1P2	3700	4102	3528	-0.00379315	0.0877931	0.113666
ABCA13_-_48211093.23-P1P2	2075	2535	2628	0.00980609	0.131966	0.211173
ABCA1_-_107689997.23-P1P2	978	990	2739	-0.0165318	0.364125	0.483766
ABCA1_-_107690031.23-P1P2	3811	4376	3102	0.00112344	0.0420657	0.0593101
ABCA1_-_107690385.23-P1P2	1800	439	641	-0.215881	0.21297	-0.224649
ABCA1_-_107690389.23-P1P2	2249	2689	1759	0.00678781	0.0230656	0.045606
ABCA1_-_107690394.23-P1P2	1832	1636	2548	-0.0340892	0.228231	0.243338
ABCA2_+_139922190.23-P1P2	290	247	11	-0.0407198	-0.612446	-0.993906
ABCA2_+_139922201.23-P1P2	213	108	127	-0.113368	0.161772	-0.0476075
ABCA2_+_139922272.23-P1P2	637	843	62	0.0210066	-0.4938	-0.670209
ABCA2_+_139922669.23-P1P2	501	640	672	0.0160572	0.134984	0.230887
ABCA2_-_139922596.23-P1P2	358	496	774	0.027428	0.22869	0.394868
ABCA3_+_2390336.23-P1P2	1663	2293	2028	0.026755	0.0943993	0.198177
ABCA3_+_2390611.23-P1P2	2137	2689	3575	0.0139428	0.190801	0.306769
ABCA3_-_2390323.23-P1P2	1788	2302	1555	0.0171524	0.0306625	0.0820575
ABCA3_-_2390333.23-P1P2	1037	1450	660	0.0287151	-0.062705	-0.0251915
ABCA3_-_2390704.23-P1P2	1185	315	176	-0.203819	-0.0142232	-0.52504
ABCA4_+_94586668.23-P1P2	1018	1453	728	0.0315947	-0.0400016	0.0148444
ABCA4_-_94586219.23-P1P2	1294	1743	1504	0.0234819	0.088565	0.181676
ABCA4_-_94586232.23-P1P2	3068	3749	2051	0.00983841	-0.0192071	-0.00830893
ABCA4_-_94586250.23-P1P2	2149	2318	3002	-0.00763656	0.1846	0.244841
ABCA4_-_94586658.23-P1P2	3422	3905	3274	0.000253506	0.0817617	0.11483
ABCA5_-_67322851.23-P1P2	1918	2254	1093	0.00437021	-0.0477343	-0.0631514
ABCA5_-_67322872.23-P1P2	3708	4108	5561	-0.00389095	0.195069	0.269233
ABCA5_-_67322891.23-P1P2	2393	2852	2188	0.00633805	0.0607629	0.0992538
ABCA5_-_67323220.23-P1P2	2944	2993	2061	-0.0159279	0.0352077	0.00753341
ABCA5_-_67323280.23-P1P2	2009	1769	1975	-0.0360597	0.149497	0.124154
ABCA6_+_67137842.23-P1P2	3390	3729	5410	-0.00489011	0.211452	0.290575
ABCA6_+_67138008.23-P1P2	2037	2420	1384	0.00589217	-0.00871285	-0.00274489
ABCA6_+_67138026.23-P1P2	5273	5860	7329	-0.00345583	0.176349	0.243111
ABCA6_+_67138050.23-P1P2	2627	3523	1853	0.0228657	-0.0285126	0.0101239
ABCA6_-_67137854.23-P1P2	3619	4820	6180	0.0219	0.182228	0.313831
ABCA7_+_1040413.23-P1	2751	3356	1916	0.00960339	-0.00911974	0.00576545
ABCA7_+_1040513.23-P1	4095	4734	3952	0.00207035	0.0807439	0.117808
ABCA7_+_1040577.23-P1	3945	3913	3834	-0.0193808	0.118621	0.120214
ABCA7_+_1041292.23-P2	2482	3886	7379	0.0445545	0.275107	0.504285
ABCA7_+_1041297.23-P2	3252	3705	6338	2.67e-05	0.250421	0.359232
ABCA7_+_1041311.23-P2	2032	2141	1534	-0.0109211	0.0445948	0.0334456
ABCA7_-_1040133.23-P1	1782	1800	1639	-0.0168322	0.101284	0.101284
ABCA7_-_1040209.23-P1	1957	2304	2348	0.00462381	0.127919	0.192586
ABCA7_-_1041459.23-P2	3204	3673	3341	0.000894473	0.101039	0.1444
ABCA7_-_1041717.23-P2	3335	5019	4031	0.0390137	0.0715988	0.195125
ABCA8_+_66950959.23-P1P2	784	1006	365	0.0166828	-0.116336	-0.132591
ABCA8_+_66951401.23-P1P2	55	46	1	-0.0432689		-1.2465
ABCA8_-_66951372.23-P1P2	357	272	1164	-0.056329	0.467283	0.535993
ABCA8_-_66951525.23-P1P2	581	1246	222	0.0886235	-0.284534	-0.200454
ABCA8_-_66951528.23-P1P2	491	587	220	0.00677338	-0.108663	-0.145749
ABCA9_+_67057085.23-P1P2	3159	3167	4420	-0.0178857	0.202286	0.245393
ABCA9_-_67056649.23-P1P2	2478	3200	4045	0.0175751	0.178866	0.298342
ABCA9_-_67057012.23-P1P2	2519	3114	2261	0.0114608	0.0477388	0.0929008
ABCA9_-_67057053.23-P1P2	3199	2821	7764	-0.035853	0.362887	0.434584
ABCA9_-_67057069.23-P1P2	2248	2733	5973	0.00912347	0.308358	0.465687
ABCB10_+_229694285.23-P1P2	1567	318	93	-0.241629	-0.167329	-0.840133
ABCB10_+_229694413.23-P1P2	2048	2535	926	0.0116406	-0.114736	-0.142633
ABCB10_-_229694297.23-P1P2	1588	148	22	-0.350623	-0.327378	-1.33988
ABCB10_-_229694457.23-P1P2	1874	2049	1736	-0.00573521	0.0842396	0.103743
ABCB10_-_229694467.23-P1P2	2325	3020	2043	0.0183928	0.0310091	0.0856029
ABCB11_+_169887409.23-P1P2	3692	4277	6640	0.00236165	0.227475	0.331632
ABCB11_+_169887811.23-P1P2	4270	5260	3180	0.0109665	0.00442273	0.0287772
ABCB11_-_169887416.23-P1P2	2746	2738	1676	-0.0186486	0.00736302	-0.03958
ABCB11_-_169887784.23-P1P2	4505	4895	4960	-0.00661067	0.126565	0.163068
ABCB11_-_169887796.23-P1P2	2670	2429	1709	-0.0314902	0.0402958	-0.0232414
ABCB1_-_87342256.23-ENST00000265724.3	2246	2597	3204	0.00209868	0.173122	0.252045
ABCB1_-_87342302.23-ENST00000265724.3	2235	2730	1424	0.00978198	-0.0304815	-0.024822
ABCB1_-_87342654.23-ENST00000265724.3	4210	5430	2528	0.0174039	-0.0573674	-0.0451786
ABCB1_-_87342657.23-ENST00000265724.3	3069	4176	2543	0.0249011	0.00613516	0.0654372
ABCB1_-_87342674.23-ENST00000265724.3	2644	3678	4026	0.027993	0.144826	0.274452
ABCB4_+_87104933.23-P1P2	386	424	116	-0.00508818	-0.183102	-0.282953
ABCB4_+_87104939.23-P1P2	471	1011	345	0.0887488	-0.130836	0.0230816
ABCB4_+_87105008.23-P1P2	402	691	142	0.0576329	-0.250784	-0.227436
ABCB4_-_87104608.23-P1P2	162	174	190	-0.00823089	0.14425	0.184781
ABCB4_-_87104975.23-P1P2	508	971	990	0.072502	0.128028	0.359208
ABCB5_+_20687051.23-P1P2	93	54	0	-0.0943828	-0.824319	-1.4306
ABCB5_+_20687218.23-P1P2	63	59	5	-0.027428	-0.460279	-0.740304
ABCB5_+_20687242.23-P1P2	482	625	55	0.0181506	-0.451367	-0.615585
ABCB5_+_20687409.23-P1P2	0	0	2
ABCB5_-_20687396.23-P1P2	669	801	606	0.00698295	0.057464	0.0960441
ABCB6_+_220083500.23-P1P2	739	854	176	0.00201845	-0.250106	-0.362839
ABCB6_-_220083181.23-P1P2	476	955	187	0.0792881	-0.262205	-0.190917
ABCB6_-_220083194.23-P1P2	148	326	593	0.0923692	0.264947	0.606788
ABCB6_-_220083468.23-P1P2	495	711	457	0.0324805	0.0189114	0.102581
ABCB6_-_220083604.23-P1P2	513	817	2124	0.0469423	0.349408	0.618054
ABCB7_+_74375885.23-P1P2	227	24	0	-0.332957		-1.73496
ABCB7_+_74376070.23-P1P2	321	162	2	-0.114024	-0.915875	-1.61437
ABCB7_-_74375964.23-P1P2	216	20	431	-0.351537	0.849612	0.367317
ABCB7_-_74376019.23-P1P2	574	20	13	-0.488432		-1.17105
ABCB7_-_74376044.23-P1P2	309	60	71	-0.24781	0.163258	-0.375153
ABCB8_+_150725965.23-P1P2	2819	3112	792	-0.00438962	-0.200206	-0.30608
ABCB8_-_150725551.23-P1P2	966	1468	1494	0.0403772	0.127597	0.2798
ABCB8_-_150725580.23-P1P2	5874	7467	7243	0.0153703	0.116242	0.20198
ABCB8_-_150725928.23-P1P2	2631	3234	2661	0.0106638	0.0773219	0.133912
ABCB8_-_150725975.23-P1P2	5263	7242	8070	0.026469	0.149048	0.276847
ABCB9_+_123450546.23-P1	363	432	240	0.00613496	-0.0155709	-0.0121099
ABCB9_+_123450566.23-P1	351	264	36	-0.0581364	-0.347779	-0.652221
ABCB9_+_123450826.23-P1	995	1593	362	0.0476802	-0.226995	-0.217294
ABCB9_+_123450970.23-P1	484	810	163	0.0538877	-0.255743	-0.243824
ABCB9_+_123465727.23-P2	272	193	93	-0.0662988	-0.0492268	-0.238626
ABCB9_-_123450999.23-P1	444	430	348	-0.0227276	0.0734042	0.0463336
ABCB9_-_123465422.23-P2	533	370	476	-0.0693672	0.183025	0.0911666
ABCB9_-_123465699.23-P2	1368	1549	770	-0.00083522	-0.0418676	-0.0673963
ABCB9_-_123465738.23-P2	469	600	649	0.0162624	0.142012	0.241596
ABCB9_-_123465787.23-P2	537	595	494	-0.00387419	0.0794485	0.101348
ABCC10_+_43395315.23-P1P2	164	335	66	0.0818052	-0.260755	-0.182639
ABCC10_-_43395330.23-P1P2	72	85	11	0.00500915	-0.360155	-0.515338
ABCC10_-_43395343.23-P1P2	50	74	1	0.0366724	-0.894498	-1.21376
ABCC10_-_43395891.23-P1P2	33	5	27
ABCC10_-_43395984.23-P1P2	146	191	43	0.0193915	-0.229205	-0.289878
ABCC11_+_48278130.23-P1	109	70	2	-0.0802692	-0.717421	-1.24336
ABCC11_+_48281001.23-P2	661	607	267	-0.0301772	-0.0707938	-0.181366
ABCC11_+_48281042.23-P2	370	557	72	0.0390563	-0.360425	-0.432234
ABCC11_+_48281345.23-P2	73	10	0	-0.296677		-1.34842
ABCC11_+_48281428.23-P2	249	246	290	-0.0199378	0.162362	0.182376
ABCC11_-_48277852.23-P1	297	232	1017	-0.0528359	0.472973	0.552823
ABCC11_-_48278103.23-P1	180	327	206	0.0653808	0.0141588	0.176362
ABCC11_-_48278122.23-P1	500	1028	480	0.0827154	-0.0566753	0.115995
ABCC11_-_48278125.23-P1	40	12	29
ABCC11_-_48280980.23-P2	525	503	277	-0.024236	-0.0176488	-0.089609
ABCC12_+_48180636.23-ENST00000311303.3	574	859	341	0.0382268	-0.0950609	-0.0488585
ABCC12_-_48180314.23-ENST00000311303.3	376	634	707	0.0549397	0.14922	0.346917
ABCC12_-_48180643.23-ENST00000311303.3	304	140	214	-0.126846	0.223803	0.00943166
ABCC12_-_48180648.23-ENST00000311303.3	267	657	171	0.107882	-0.194899	-0.0230405
ABCC12_-_48180679.23-ENST00000311303.3	466	678	1160	0.03428	0.250456	0.443285
ABCC1_+_16043482.23-P1P2	1702	1727	2363	-0.0161975	0.197601	0.242729
ABCC1_+_16043921.23-P1P2	2868	2982	3273	-0.0127802	0.145467	0.175391
ABCC1_-_16043871.23-P1P2	1427	1908	1811	0.022447	0.111105	0.211875
ABCC1_-_16043934.23-P1P2	2748	3106	3582	-0.00108698	0.157168	0.221061
ABCC1_-_16044002.23-P1P2	3220	3351	6214	-0.0126544	0.269499	0.355842
ABCC2_+_101542515.23-P1P2	190	218	0	0.00101525	-1.15111	-1.67413
ABCC2_+_101542910.23-P1P2	80	73	25	-0.0310656	-0.129992	-0.269523
ABCC2_+_101542914.23-P1P2	229	77	257	-0.170902	0.4085	0.169641
ABCC2_+_101542981.23-P1P2	46	31	0
ABCC2_-_101542808.23-P1P2	33	21	199		0.655299	0.747215
ABCC3_+_48712248.23-P1P2	2275	2326	623	-0.0151347	-0.18812	-0.314878
ABCC3_+_48712270.23-P1P2	2371	2893	3998	0.00963097	0.199955	0.30949
ABCC3_+_48712450.23-P1P2	1260	270	290	-0.234006	0.140346	-0.374577
ABCC3_+_48712559.23-P1P2	3234	4097	4666	0.0148909	0.154202	0.255938
ABCC3_+_48712662.23-P1P2	1800	2430	1063	0.0237949	-0.0720984	-0.0509004
ABCC4_+_95953430.23-P1P2	2636	2739	3672	-0.0128711	0.192776	0.243878
ABCC4_+_95953641.23-P1P2	3470	5047	5059	0.0342348	0.124007	0.259521
ABCC4_+_95953668.23-P1P2	2744	3155	2771	0.0013095	0.0927511	0.133381
ABCC4_-_95953614.23-P1P2	2771	2858	1493	-0.0139099	-0.0301274	-0.0824093
ABCC4_-_95953652.23-P1P2	1407	1650	616	0.00407495	-0.109582	-0.153702
ABCC5_+_183735648.23-P1P2	398	357	159	-0.0334676	-0.0678496	-0.185159
ABCC5_+_183735692.23-P1P2	281	59	21	-0.23686	-0.120871	-0.760961
ABCC5_-_183735259.23-P1P2	226	182	63	-0.0485685	-0.127459	-0.308768
ABCC5_-_183735312.23-P1P2	987	1322	1629	0.0226921	0.172833	0.302128
ABCC5_-_183735467.23-P1P2	418	300	240	-0.0647002	0.0706699	-0.0605702
ABCC6_+_16316916.23-ENST00000205557.7	1	0	0
ABCC6_+_16317287.23-ENST00000205557.7	127	186	49	0.0352041	-0.192038	-0.197119
ABCC6_+_16317296.23-ENST00000205557.7	344	291	298	-0.0416758	0.129067	0.0807089
ABCC6_-_16317235.23-ENST00000205557.7	333	318	306	-0.0246958	0.114347	0.100972
ABCC6_-_16317247.23-ENST00000205557.7	627	849	226	0.0242163	-0.189578	-0.220493
ABCC8_+_17497953.23-P1P2	798	1073	67	0.0232347	-0.532513	-0.720972
ABCC8_+_17498387.23-P1P2	305	342	91	-0.00220239	-0.189679	-0.285428
ABCC8_-_17497979.23-P1P2	433	531	575	0.0103372	0.142273	0.227445
ABCC8_-_17497997.23-P1P2	227	569	36	0.110472	-0.529401	-0.502512
ABCC8_-_17498220.23-P1P2	249	298	48	0.00692184	-0.308392	-0.435468
ABCC9_+_22093672.23-P1P2	611	705	743	0.0018038	0.135861	0.197206
ABCC9_+_22093678.23-P1P2	464	883	979	0.0718851	0.147854	0.38649
ABCC9_+_22093937.23-P1P2	204	303	306	0.0371725	0.125775	0.269294
ABCC9_+_22093941.23-P1P2	323	639	332	0.0773214	-0.0314128	0.139458
ABCC9_+_22094309.23-P1P2	473	163	243	-0.16746	0.217885	-0.0987644
ABCD1_+_152990414.23-P1P2	469	349	61	-0.0596342	-0.289071	-0.570627
ABCD1_+_152990711.23-P1P2	580	731	134	0.0141696	-0.277807	-0.373273
ABCD1_-_152990338.23-P1P2	226	73	62	-0.176527	0.0848175	-0.314264
ABCD1_-_152990379.23-P1P2	206	179	0	-0.0379181	-1.10473	-1.70177
ABCD1_-_152990703.23-P1P2	782	526	335	-0.0737842	0.0167398	-0.161175
ABCD2_+_40013099.23-P1P2	2144	1747	3319	-0.046922	0.275227	0.280123
ABCD2_+_40013514.23-P1P2	3621	4346	2995	0.00732314	0.0353906	0.0648194
ABCD2_+_40013594.23-P1P2	4848	5338	3190	-0.0047536	0.00168391	-0.0137523
ABCD2_-_40013191.23-P1P2	942	943	1337	-0.0180914	0.206014	0.250303
ABCD2_-_40013610.23-P1P2	3292	4618	3542	0.0291682	0.0607067	0.15516
ABCD3_+_94884002.23-P1P2	338	292	23	-0.0387307	-0.477582	-0.793153
ABCD3_+_94884009.23-P1P2	353	427	816	0.00841711	0.276614	0.417851
ABCD3_+_94884032.23-P1P2	499	444	94	-0.0345973	-0.24374	-0.443389
ABCD3_+_94884473.23-P1P2	261	427	44	0.0507102	-0.41404	-0.481524
ABCD3_-_94883974.23-P1P2	261	507	14	0.0747635	-0.725487	-0.874876
ABCD4_+_74769611.23-P1P2	2955	1511	1917	-0.112187	0.179731	-0.0186272
ABCD4_+_74769649.23-P1P2	3237	953	3578	-0.189513	0.436331	0.164421
ABCD4_-_74769631.23-P1P2	3553	3523	4167	-0.0194277	0.163151	0.184773
ABCD4_-_74769682.23-P1P2	3208	2649	2239	-0.0450581	0.0836756	0.00648902
ABCD4_-_74769729.23-P1P2	2813	2502	975	-0.0346504	-0.0994415	-0.233943
ABCE1_+_146019317.23-P1P2	876	5	7	-0.741819		-1.52889
ABCE1_+_146019463.23-P1P2	557	111	90	-0.244174	0.0738446	-0.496097
ABCE1_+_146019842.23-P1P2	162	85	83	-0.108576	0.117814	-0.0996993
ABCE1_-_146019502.23-P1P2	199	1	1	-0.75966		-1.68823
ABCE1_-_146019516.23-P1P2	41	0	0
ABCF1_+_30539238.23-P1	491	9	33	-0.578401		-0.797408
ABCF1_+_30539469.23-P1	541	463	540	-0.0400474	0.15983	0.129382
ABCF1_+_30539647.23-P1	296	480	190	0.0494724	-0.095741	-0.0222677
ABCF1_+_30546312.23-P2	237	186	58	-0.0521802	-0.152158	-0.353497
ABCF1_+_30546315.23-P2	557	433	66	-0.0535128	-0.321445	-0.602635
ABCF1_-_30539232.23-P1	357	434	48	0.00911644	-0.397307	-0.559225
ABCF1_-_30539602.23-P1	248	77	1	-0.182066	-0.903897	-1.76384
ABCF1_-_30546344.23-P2	516	502	614	-0.0220928	0.171076	0.189748
ABCF1_-_30546354.23-P2	659	877	688	0.021789	0.0660404	0.14481
ABCF1_-_30546366.23-P2	710	753	470	-0.010004	0.0119714	-0.0116869
ABCF2_+_150923872.23-P1P2	313	221	95	-0.0669891	-0.0762348	-0.279545
ABCF2_+_150923902.23-P1P2	90	53	0	-0.0924082	-0.819979	-1.41946
ABCF2_+_150924236.23-P1P2	131	135	656	-0.0140271	0.497336	0.683382
ABCF2_+_150924287.23-P1P2	274	125	448	-0.128167	0.425342	0.298904
ABCF2_-_150923882.23-P1P2	324	201	10	-0.0851136	-0.586247	-1.06473
ABCF3_-_183903980.23-P1P2	679	745	520	-0.00524688	0.0384075	0.0383747
ABCF3_-_183903991.23-P1P2	697	704	932	-0.0168403	0.189798	0.22982
ABCF3_-_183904021.23-P1P2	176	230	249	0.0192414	0.142217	0.249201
ABCF3_-_183904356.23-P1P2	380	589	53	0.0431453	-0.446097	-0.546634
ABCF3_-_183904380.23-P1P2	357	331	912	-0.0288315	0.36315	0.452186
ABCG1_+_43639544.23-P1P2	447	463	254	-0.013314	-0.0185523	-0.0641364
ABCG1_+_43639681.23-P1P2	51	62	90	0.00911644	0.211585	0.325119
ABCG1_-_43639282.23-P1P2	1206	1800	219	0.0378539	-0.374751	-0.455989
ABCG1_-_43639541.23-P1P2	346	498	172	0.0327672	-0.127987	-0.110069
ABCG1_-_43639626.23-P1P2	875	1457	1076	0.053182	0.0517528	0.201047
ABCG2_+_89079974.23-P1P2	1395	1460	2372	-0.011861	0.238221	0.31236
ABCG2_+_89080025.23-P1P2	3412	4268	2262	0.0131137	-0.0267125	-0.0111774
ABCG2_+_89080044.23-P1P2	330	578	22	0.0602652	-0.649587	-0.800195
ABCG2_-_89079989.23-P1P2	4058	5778	5885	0.0312553	0.127785	0.257702
ABCG2_-_89080000.23-P1P2	100	132	3	0.0206472	-0.771544	-1.07448
ABCG4_+_119019794.23-P1P2	439	286	83	-0.0782599	-0.16915	-0.442134
ABCG4_+_119019855.23-P1P2	123	45	4	-0.159081		-1.04677
ABCG4_-_119019784.23-P1P2	666	818	1181	0.0105541	0.210303	0.326783
ABCG4_-_119019798.23-P1P2	0	2	2
ABCG4_-_119019811.23-P1P2	46	116	4	0.111315	-0.672945
ABCG5_+_44065447.23-P1P2	326	806	17	0.108547	-0.789206	-0.884569
ABCG5_+_44065865.23-P1P2	60	29	5	-0.120076		-0.723545
ABCG5_-_44065428.23-P1P2	397	288	308	-0.0631982	0.139324	0.042825
ABCG5_-_44065433.23-P1P2	192	480	24	0.110103	-0.585068	-0.584268
ABCG5_-_44065840.23-P1P2	51	37	2	-0.0631887		-0.982465
ABCG8_+_44066166.23-P1P2	518	499	54	-0.0234742	-0.402458	-0.64663
ABCG8_+_44066180.23-P1P2	129	217	8	0.054607	-0.657137	-0.825037
ABCG8_+_44066323.23-P1P2	35	1	1
ABCG8_+_44066333.23-P1P2	233	78	161	-0.17152	0.294841	0.00304862
ABCG8_-_44066172.23-P1P2	421	515	40	0.0099884	-0.480899	-0.678494
ABHD10_+_111697851.23-P1P2	454	398	226	-0.0366792	-0.0103985	-0.109594
ABHD10_+_111698093.23-P1P2	453	740	176	0.0504993	-0.216219	-0.194729
ABHD10_+_111698316.23-P1P2	372	406	699	-0.00598977	0.251939	0.346682
ABHD10_-_111697877.23-P1P2	231	253	39	-0.00549778	-0.318783	-0.481017
ABHD10_-_111697914.23-P1P2	452	531	529	0.00432208	0.122553	0.184052
ABHD11_+_73152656.23-P1P2	662	958	252	0.0335265	-0.192391	-0.201746
ABHD11_+_73152963.23-P1P2	436	562	129	0.0173175	-0.22462	-0.288306
ABHD11_-_73152688.23-P1P2	313	426	58	0.0249339	-0.34815	-0.449039
ABHD11_-_73153094.23-P1P2	285	140	224	-0.117806	0.234604	0.0472882
ABHD11_-_73153135.23-P1P2	387	238	669	-0.0863343	0.367879	0.318035
ABHD12B_+_51339177.23-P1P2	1295	1124	1009	-0.0380759	0.0979178	0.044297
ABHD12B_-_51338832.23-P1P2	161	351	558	0.0909261	0.233083	0.556971
ABHD12B_-_51338864.23-P1P2	465	285	210	-0.0868098	0.05122	-0.14304
ABHD12B_-_51338885.23-P1P2	1821	1869	971	-0.0145957	-0.0314276	-0.0859796
ABHD12B_-_51339227.23-P1P2	153	168	0	-0.00514001	-1.08981	-1.60017
ABHD12_+_25371393.23-P1P2	226	99	32	-0.133854	-0.143663	-0.541454
ABHD12_+_25371436.23-P1P2	393	483	1593	0.0106429	0.405683	0.610766
ABHD12_-_25371053.23-P1P2	156	68	18	-0.134545	-0.190905	-0.611763
ABHD12_-_25371057.23-P1P2	437	513	250	0.00421882	-0.04656	-0.0618171
ABHD12_-_25371489.23-P1P2	296	233	135	-0.0517611	-0.0056321	-0.139658
ABHD13_+_108870795.23-P1P2	455	347	323	-0.0561944	0.106494	0.0123193
ABHD13_+_108870811.23-P1P2	262	291	88	-0.00353586	-0.159415	-0.244742
ABHD13_+_108871228.23-P1P2	502	301	436	-0.0898831	0.211079	0.0815986
ABHD13_-_108870880.23-P1P2	554	835	96	0.0392251	-0.38814	-0.472073
ABHD13_-_108871256.23-P1P2	267	252	101	-0.0263386	-0.0927957	-0.203907
ABHD14A_+_52009149.23-P1P2	683	724	1799	-0.0100745	0.338713	0.462693
ABHD14A_+_52009194.23-P1P2	146	137	36	-0.0271519	-0.192638	-0.350911
ABHD14A_+_52009255.23-P1P2	428	816	495	0.0721443	0.00522526	0.179974
ABHD14A_-_52009122.23-P1P2	255	126	16	-0.116985	-0.364634	-0.821019
ABHD14A_-_52009160.23-P1P2	347	762	561	0.0919402	0.0510204	0.295033
ABHD14B_+_52007815.23-P1	2889	3590	2034	0.0121885	-0.0109261	0.00948166
ABHD14B_+_52016945.23-P2	423	806	420	0.0720632	-0.0307173	0.127573
ABHD14B_+_52017325.23-P2	797	1154	410	0.0336039	-0.1213	-0.0983053
ABHD14B_+_52017350.23-P2	719	1067	993	0.037051	0.106446	0.240923
ABHD14B_-_52007985.23-P1	4369	4264	5943	-0.0216473	0.201967	0.235705
ABHD14B_-_52007995.23-P1	2817	3720	3386	0.020706	0.101196	0.193213
ABHD14B_-_52008027.23-P1	2605	3347	1930	0.0168654	-0.00676279	0.0269978
ABHD14B_-_52008040.23-P1	2720	3418	2940	0.0137548	0.0878161	0.156734
ABHD14B_-_52016965.23-P2	645	661	474	-0.0148078	0.0447953	0.0242051
ABHD14B_-_52017383.23-P2	347	358	321	-0.0138687	0.097644	0.103265
ABHD15_-_27893577.23-P1P2	1798	1615	1102	-0.0332748	0.03305	-0.0381417
ABHD15_-_27893641.23-P1P2	239	352	264	0.0359896	0.0554061	0.164191
ABHD15_-_27893654.23-P1P2	490	559	143	0.000213092	-0.198987	-0.293022
ABHD15_-_27893980.23-P1P2	903	678	1428	-0.0583798	0.299615	0.287446
ABHD15_-_27894008.23-P1P2	1481	840	163	-0.0976682	-0.264345	-0.627989
ABHD16A_+_31671120.23-P1P2	893	1424	966	0.0471209	0.0316657	0.157009
ABHD16A_+_31671138.23-P1P2	83	62	532	-0.0590985	0.63182	0.768171
ABHD16A_-_31670671.23-P1P2	673	561	274	-0.0437357	-0.0460345	-0.178656
ABHD16A_-_31670679.23-P1P2	38	49	17
ABHD16A_-_31670764.23-P1P2	838	896	3139	-0.00886633	0.419959	0.583656
ABHD16B_+_62492825.23-P1P2	412	561	332	0.0249985	-0.000623412	0.0558601
ABHD16B_+_62492837.23-P1P2	429	326	634	-0.0566968	0.280758	0.264185
ABHD16B_+_62492887.23-P1P2	19	130	0	0.251123	-1.02958
ABHD16B_+_62493236.23-P1P2	771	1035	330	0.0230055	-0.146898	-0.161474
ABHD16B_-_62492870.23-P1P2	920	1266	1225	0.0264757	0.115659	0.228369
ABHD17A_+_1885470.23-P1P2	1176	1643	1187	0.0285993	0.0465577	0.133216
ABHD17A_-_1885045.23-P1P2	3774	4296	3766	-9.44e-05	0.0923039	0.129289
ABHD17A_-_1885076.23-P1P2	3008	3867	3360	0.0169455	0.0902068	0.168031
ABHD17A_-_1885099.23-P1P2	2443	2155	1280	-0.0358095	0.000241092	-0.0920087
ABHD17A_-_1885483.23-P1P2	1385	1363	747	-0.0204827	-0.0187854	-0.0820553
ABHD17B_+_74525655.23-P1P2	529	512	536	-0.0228151	0.134279	0.134533
ABHD17B_+_74525862.23-P1P2	1137	1397	748	0.0106047	-0.0242962	-0.0138211
ABHD17B_+_74526089.23-P1P2	261	410	1521	0.0450197	0.433498	0.73547
ABHD17B_-_74525690.23-P1P2	732	1033	1438	0.0300051	0.201678	0.361958
ABHD17B_-_74525704.23-P1P2	1462	2154	2598	0.0360392	0.16777	0.327508
ABHD17C_+_80987662.23-P1P2	190	335	83	0.0611932	-0.206551	-0.154463
ABHD17C_+_80987703.23-P1P2	203	195	45	-0.0238716	-0.223355	-0.387478
ABHD17C_+_80987878.23-P1P2	159	121	116	-0.0564943	0.113464	0.0217075
ABHD17C_+_80987887.23-P1P2	422	364	114	-0.0389491	-0.151129	-0.319556
ABHD17C_+_80988086.23-P1P2	1	0	0
ABHD1_+_27347075.23-P1P2	487	449	842	-0.0296192	0.272151	0.318089
ABHD1_+_27347086.23-P1P2	438	492	141	-0.00195575	-0.172123	-0.259324
ABHD1_+_27347095.23-P1P2	251	333	101	0.0213556	-0.158713	-0.182681
ABHD1_+_27347132.23-P1P2	445	678	391	0.0407387	-0.00673802	0.0855802
ABHD1_-_27346733.23-P1P2	479	572	43	0.00661338	-0.488622	-0.697987
ABHD2_+_89631693.23-P1P2	533	447	128	-0.0428866	-0.172314	-0.359981
ABHD2_+_89632075.23-P1P2	444	514	1366	0.00226573	0.354612	0.516047
ABHD2_-_89631738.23-P1P2	676	796	201	0.00464791	-0.202059	-0.286608
ABHD2_-_89631760.23-P1P2	242	280	42	0.00218914	-0.325238	-0.471541
ABHD2_-_89632154.23-P1P2	332	555	1637	0.0537313	0.379264	0.678065
ABHD3_+_19284354.23-P1P2	235	325	436	0.0271755	0.192935	0.342319
ABHD3_+_19284534.23-P1P2	232	523	119	0.0956131	-0.226694	-0.0993071
ABHD3_+_19284717.23-P1P2	471	677	679	0.0325784	0.124143	0.255657
ABHD3_+_19284728.23-P1P2	372	583	134	0.0446914	-0.224303	-0.220713
ABHD3_-_19284770.23-P1P2	982	364	131	-0.157248	-0.118255	-0.561924
ABHD4_+_23067515.23-P1P2	490	562	601	0.000962786	0.139313	0.200156
ABHD4_+_23067613.23-P1P2	470	570	492	0.00877956	0.0886412	0.145731
ABHD4_-_23067199.23-P1P2	399	433	739	-0.00678577	0.249872	0.341728
ABHD4_-_23067625.23-P1P2	412	931	1170	0.0959481	0.177487	0.488539
ABHD4_-_23067680.23-P1P2	536	488	826	-0.0313809	0.247914	0.278567
ABHD5_+_43732395.23-P1P2	254	185	417	-0.0626383	0.315662	0.300308
ABHD5_+_43732521.23-P1P2	89	164	1282	0.0673735	0.609778	1.04631
ABHD5_+_43732806.23-P1P2	245	257	361	-0.0115422	0.203811	0.263164
ABHD5_-_43732422.23-P1P2	426	467	219	-0.00536918	-0.055652	-0.0985355
ABHD5_-_43732464.23-P1P2	243	363	904	0.0379749	0.339241	0.581295
ABHD6_+_58223718.23-P1P2	289	467	613	0.0489788	0.187783	0.388307
ABHD6_+_58223966.23-P1P2	181	173	91	-0.0245718	-0.0284949	-0.106185
ABHD6_-_58223553.23-P1P2	351	180	122	-0.111781	0.0314588	-0.23298
ABHD6_-_58223594.23-P1P2	296	479	3346	0.0491803	0.583173	0.963058
ABHD6_-_58223914.23-P1P2	393	518	19	0.0204419	-0.658339	-0.910568
ABHD8_+_17413753.23-P1P2	77	56	0	-0.062845	-0.832766	-1.36651
ABHD8_-_17413788.23-P1P2	324	456	1025	0.029628	0.315005	0.525627
ABHD8_-_17414169.23-P1P2	393	1083	40	0.123744	-0.656701	-0.654853
ABHD8_-_17414173.23-P1P2	161	180	315	-0.00261509	0.255798	0.360563
ABHD8_-_17414201.23-P1P2	239	337	110	0.0298899	-0.141349	-0.136532
ABI1_+_27149446.23-P1P2	3138	3163	2386	-0.0171285	0.056773	0.03591
ABI1_+_27149474.23-P1P2	3736	4413	2142	0.00508676	-0.047506	-0.0610625
ABI1_+_27149800.23-P1P2	3784	3508	1983	-0.0288481	-0.0114671	-0.0919414
ABI1_-_27149837.23-P1P2	2469	2574	1423	-0.0124065	-0.0167314	-0.0592661
ABI1_-_27149855.23-P1P2	2087	2441	1469	0.00370583	0.00334046	0.00939935
ABI2_+_204193030.23-P1P2	473	759	47	0.0479988	-0.534484	-0.663103
ABI2_+_204193079.23-P1P2	450	127	12	-0.195434	-0.434542	-1.11494
ABI2_+_204193458.23-P1P2	848	1006	256	0.0056915	-0.200229	-0.281392
ABI2_-_204193058.23-P1P2	327	347	287	-0.00992492	0.0785459	0.0851985
ABI2_-_204193288.23-P1P2	279	469	268	0.0545098	-0.00890823	0.1162
ABI3BP_+_100712238.23-P1P2	492	689	232	0.0289295	-0.133994	-0.128205
ABI3BP_+_100712307.23-P1P2	534	759	54	0.0310086	-0.501648	-0.65708
ABI3BP_-_100712220.23-P1P2	161	163	114	-0.0165107	0.0388814	0.0114397
ABI3BP_-_100712267.23-P1P2	446	433	763	-0.0223833	0.257431	0.314455
ABI3BP_-_100712320.23-P1P2	1103	1020	623	-0.0291976	0.0068442	-0.0662036
ABI3_+_47287798.23-P1P2	437	505	625	0.00201732	0.173867	0.252928
ABI3_+_47288122.23-P1P2	1098	1647	859	0.0385525	-0.0305075	0.0456965
ABI3_+_47288159.23-P1P2	623	1412	452	0.0963655	-0.145956	0.019801
ABI3_+_47288524.23-P1P2	739	575	327	-0.0533868	-0.0100421	-0.15005
ABI3_-_47288028.23-P1P2	226	236	99	-0.0121755	-0.0820118	-0.153512
ABL1_+_133589617.23-ENST00000372348.2	317	420	124	0.0211684	-0.165088	-0.192397
ABL1_+_133589629.23-ENST00000372348.2	364	865	132	0.102999	-0.321172	-0.218411
ABL1_+_133589636.23-ENST00000372348.2	413	570	442	0.0268882	0.0632949	0.153328
ABL1_-_133589228.23-ENST00000372348.2	352	586	115	0.0531508	-0.261681	-0.254254
ABL1_-_133589268.23-ENST00000372348.2	314	784	101	0.109924	-0.361227	-0.259604
ABL2_+_179112168.23-P1	256	181	5	-0.0667986	-0.725394	-1.2219
ABL2_+_179112186.23-P1	159	176	90	-0.00401194	-0.0351744	-0.0654658
ABL2_+_179198340.23-P2	761	836	791	-0.00507429	0.110359	0.143299
ABL2_+_179198398.23-P2	457	437	215	-0.024508	-0.0443085	-0.128996
ABL2_+_179198565.23-P2	293	152	234	-0.110165	0.225484	0.0527813
ABL2_+_179198740.23-P2	401	437	255	-0.00619812	-0.00395431	-0.0254837
ABL2_-_179112151.23-P1	240	549	59	0.0976602	-0.404099	-0.351946
ABL2_-_179112154.23-P1	38	32	0
ABL2_-_179112158.23-P1	381	517	174	0.0245147	-0.134109	-0.139198
ABL2_-_179198834.23-P2	341	735	1576	0.0893302	0.303847	0.655833
ABLIM1_+_116417743.23-ENST00000277895.5	1233	2614	1248	0.0870111	-0.0514142	0.134171
ABLIM1_+_116417829.23-ENST00000277895.5	290	496	364	0.0569335	0.0502644	0.208085
ABLIM1_+_116418018.23-ENST00000277895.5	561	687	724	0.0101396	0.135852	0.217634
ABLIM1_-_116417795.23-ENST00000277895.5	456	584	86	0.0164139	-0.329598	-0.442989
ABLIM1_-_116417810.23-ENST00000277895.5	443	434	612	-0.0211149	0.20473	0.241023
ABLIM2_+_8160016.23-P1P2	3302	3513	3811	-0.0095639	0.142702	0.179263
ABLIM2_+_8160141.23-P1P2	1842	2326	3122	0.0144375	0.193055	0.311255
ABLIM2_+_8160204.23-P1P2	1856	2256	1195	0.00909696	-0.0268429	-0.0212173
ABLIM2_+_8160523.23-P1P2	1228	1203	1287	-0.0211209	0.139408	0.146137
ABLIM2_-_8160138.23-P1P2	1907	2100	1732	-0.00473662	0.0778794	0.0969542
ABLIM3_+_148521102.23-P1P2	222	135	82	-0.0879099	0.00553297	-0.212093
ABLIM3_+_148521451.23-P1P2	296	180	286	-0.0879099	0.232956	0.118212
ABLIM3_-_148521229.23-P1P2	910	1197	1143	0.0201566	0.112527	0.208324
ABLIM3_-_148521482.23-P1P2	891	837	236	-0.026997	-0.175971	-0.326325
ABLIM3_-_148521503.23-P1P2	431	293	29	-0.072297	-0.423567	-0.797021
ABO_+_136150190.23-P1	402	349	1727	-0.0380427	0.501637	0.630732
ABO_+_136150601.23-P1	753	1120	683	0.0373694	0.00647106	0.0965022
ABO_-_136130692.23-P2	768	553	208	-0.0642426	-0.107817	-0.318678
ABO_-_136130921.23-P2	259	261	69	-0.0171625	-0.191208	-0.324336
ABO_-_136130955.23-P2	118	129	411	-0.00575607	0.397505	0.558673
ABO_-_136130959.23-P2	155	201	3	0.0181607	-0.870996	-1.22502
ABO_-_136130966.23-P2	240	179	214	-0.0593152	0.165683	0.0906309
ABO_-_136150219.23-P1	272	168	41	-0.0857298	-0.210123	-0.519961
ABO_-_136150600.23-P1	985	1841	1178	0.0693614	0.0178467	0.19148
ABO_-_136150606.23-P1	572	749	2326	0.0195222	0.391447	0.611866
ABRACL_+_139349876.23-P1P2	1163	1340	995	0.00160293	0.053041	0.0764264
ABRACL_+_139349879.23-P1P2	373	495	767	0.0213962	0.227018	0.377649
ABRACL_+_139349931.23-P1P2	842	1232	617	0.0350717	-0.0401058	0.0232199
ABRACL_+_139350209.23-P1P2	681	687	868	-0.0170113	0.178754	0.21336
ABRACL_-_139350119.23-P1P2	268	214	52	-0.0497567	-0.21115	-0.433232
ABRA_+_107782019.23-P1P2	666	683	1426	-0.0147095	0.297546	0.391537
ABRA_+_107782392.23-P1P2	349	257	79	-0.0611	-0.155546	-0.380293
ABRA_+_107782399.23-P1P2	891	1033	1308	0.00247294	0.179268	0.26189
ABRA_+_107782422.23-P1P2	677	1286	202	0.0716302	-0.314336	-0.285411
ABRA_-_107782350.23-P1P2	548	1162	264	0.0870379	-0.227047	-0.120849
ABR_+_1082842.23-P1P2	430	681	150	0.0461599	-0.234373	-0.231738
ABR_+_1082862.23-P1P2	57	9	23	-0.27678		-0.181727
ABR_+_1083266.23-P1P2	302	844	615	0.125711	0.0485833	0.374312
ABR_-_1083256.23-P1P2	336	465	367	0.0272716	0.0674695	0.160332
ABR_-_1083263.23-P1P2	473	402	448	-0.041021	0.149069	0.111365
ABT1_+_26597184.23-P1P2	546	593	554	-0.00667384	0.107356	0.135014
ABT1_+_26597412.23-P1P2	471	263	639	-0.0998579	0.333405	0.234801
ABT1_-_26597263.23-P1P2	598	123	1270	-0.239744	0.675592	0.388734
ABT1_-_26597427.23-P1P2	499	414	338	-0.0443962	0.0754766	-0.00379597
ABT1_-_26597617.23-P1P2	226	203	886	-0.0332733	0.471941	0.599299
ABTB1_+_127391808.23-P1P2	2673	3044	1433	-3.53e-05	-0.0547402	-0.0841304
ABTB1_+_127391828.23-P1P2	1960	2100	1019	-0.00857631	-0.0475771	-0.0946729
ABTB1_+_127391831.23-P1P2	2465	3301	3451	0.0226644	0.133955	0.245595
ABTB1_+_127392221.23-P1P2	3923	4540	6123	0.00221974	0.19419	0.282942
ABTB1_-_127392198.23-P1P2	1514	1796	624	0.00568451	-0.126583	-0.174446
ABTB2_-_34379074.23-P1P2	448	496	555	-0.00398352	0.150027	0.203586
ABTB2_-_34379146.23-P1P2	537	789	33	0.0356535	-0.627291	-0.828169
ABTB2_-_34379310.23-P1P2	475	770	377	0.0494232	-0.0454556	0.0506454
ABTB2_-_34379465.23-P1P2	495	574	414	0.00250005	0.0461631	0.0686371
ABTB2_-_34379521.23-P1P2	334	390	26	0.0034713	-0.517029	-0.74695
ACAA1_+_38178488.23-P1P2	547	406	166	-0.0599935	-0.088079	-0.279591
ACAA1_+_38178517.23-P1P2	268	198	519	-0.0606412	0.351352	0.357042
ACAA1_+_38178570.23-P1P2	318	315	641	-0.0195676	0.291473	0.370803
ACAA1_-_38178168.23-P1P2	298	351	543	0.00468806	0.226639	0.336122
ACAA1_-_38178575.23-P1P2	607	861	498	0.0307228	-0.00604144	0.0620292
ACAA2_+_47339850.23-P1P2	828	1031	302	0.0124728	-0.166952	-0.216431
ACAA2_-_47339449.23-P1P2	438	568	163	0.0181639	-0.171804	-0.20952
ACAA2_-_47339855.23-P1P2	452	694	496	0.0418195	0.0440031	0.161926
ACAA2_-_47339858.23-P1P2	451	443	46	-0.0207468	-0.412227	-0.654131
ACAA2_-_47339876.23-P1P2	635	688	598	-0.00701162	0.0902872	0.109396
ACACA_+_35715534.23-P1P2	286	673	806	0.101623	0.166096	0.485914
ACACA_+_35715655.23-P1P2	438	855	30337	0.0754487	0.967545	1.58573
ACACA_-_35715847.23-P1P2	536	816	2339	0.0406276	0.372503	0.63611
ACACA_-_35715992.23-P1P2	856	665	5221	-0.0536047	0.610806	0.751123
ACACA_-_35716002.23-P1P2	313	174	1475	-0.10048	0.628946	0.662513
ACACB_+_109569160.23-P1	195	212	73	-0.00653219	-0.128702	-0.207484
ACACB_+_109569170.23-P1	783	1422	903	0.0653365	0.0160477	0.178997
ACACB_+_109592574.23-P2	485	698	478	0.0327544	0.0339014	0.125024
ACACB_+_109592655.23-P2	620	633	215	-0.0153334	-0.131943	-0.233776
ACACB_+_109592908.23-P2	152	311	181	0.0820361	-0.00457544	0.189998
ACACB_-_109569178.23-P1	339	327	129	-0.023288	-0.0965418	-0.201867
ACACB_-_109569231.23-P1	347	275	95	-0.0508132	-0.127937	-0.314967
ACACB_-_109569639.23-P1	334	566	399	0.0556391	0.0407543	0.191099
ACACB_-_109592496.23-P2	490	544	509	-0.00359677	0.107717	0.143085
ACACB_-_109592519.23-P2	630	557	423	-0.0354899	0.0583598	-0.00681445
ACAD10_+_112124115.23-P1P2	324	603	270	0.0687663	-0.0665875	0.0673903
ACAD10_-_112123894.23-P1P2	372	343	101	-0.0296083	-0.165711	-0.317827
ACAD10_-_112123907.23-P1P2	259	266	65	-0.0145046	-0.20982	-0.344849
ACAD10_-_112123925.23-P1P2	727	586	737	-0.0484395	0.177669	0.13471
ACAD10_-_112124210.23-P1P2	360	275	106	-0.0559648	-0.102025	-0.289966
ACAD11_+_132378312.23-P1P2	504	413	380	-0.0461314	0.10375	0.0330117
ACAD11_+_132379379.23-P1P2	440	249	62	-0.0979834	-0.205376	-0.543117
ACAD11_-_132378623.23-P1P2	208	122	76	-0.0929684	0.011509	-0.215819
ACAD11_-_132378633.23-P1P2	714	995	359	0.0282428	-0.117655	-0.106159
ACAD11_-_132379444.23-P1P2	168	96	6	-0.0966239	-0.532293	-1.01459
ACAD8_+_134123511.23-P1P2	687	824	201	0.00722937	-0.210235	-0.292153
ACAD8_-_134123448.23-P1P2	606	589	708	-0.0222254	0.166967	0.183454
ACAD8_-_134123455.23-P1P2	470	436	16	-0.0287577	-0.658225	-1.03106
ACAD8_-_134123502.23-P1P2	680	1129	620	0.0527735	-0.0183099	0.0982874
ACAD8_-_134123507.23-P1P2	383	291	625	-0.0567181	0.304238	0.298235
ACAD9_+_128598604.23-P1P2	404	639	301	0.0459795	-0.0545963	0.0289242
ACAD9_-_128598499.23-P1P2	196	187	188	-0.024824	0.124706	0.115703
ACAD9_-_128598508.23-P1P2	320	376	1099	0.00434845	0.377115	0.553838
ACAD9_-_128598528.23-P1P2	417	595	581	0.0315505	0.117814	0.243944
ACAD9_-_128598541.23-P1P2	376	333	338	-0.0352507	0.12697	0.09342
ACADL_+_211089722.23-P1P2	177	262	62	0.0366938	-0.217412	-0.230318
ACADL_-_211089695.23-P1P2	564	452	66	-0.049247	-0.331602	-0.606925
ACADL_-_211090030.23-P1P2	374	382	20	-0.0152755	-0.574178	-0.875927
ACADL_-_211090048.23-P1P2	433	348	14	-0.0488497	-0.636488	-1.04876
ACADL_-_211090095.23-P1P2	534	864	130	0.0491573	-0.324509	-0.355299
ACADM_+_76190107.23-P1P2	3546	4697	3976	0.0211335	0.0840316	0.169333
ACADM_+_76190432.23-P1P2	2138	1820	2194	-0.0407956	0.167646	0.138899
ACADM_+_76190695.23-P1P2	1599	2332	1070	0.0346142	-0.0608102	-0.00797277
ACADM_-_76190475.23-P1P2	1811	2017	812	-0.00315021	-0.091745	-0.145515
ACADM_-_76190633.23-P1P2	3724	4580	2354	0.0107401	-0.0339703	-0.0275393
ACADSB_+_124768874.23-P1P2	579	552	616	-0.0249288	0.14939	0.151295
ACADSB_+_124768891.23-P1P2	140	244	150	0.0595711	0.0083764	0.153716
ACADSB_+_124768941.23-P1P2	185	284	48	0.0417955	-0.297011	-0.333416
ACADSB_+_124768944.23-P1P2	292	172	240	-0.092372	0.202236	0.0626523
ACADSB_-_124768552.23-P1P2	507	393	585	-0.0539154	0.217528	0.179172
ACADS_+_121163685.23-P1P2	1420	1685	1348	0.00572679	0.0706699	0.112144
ACADS_+_121164090.23-P1P2	332	728	360	0.0917363	-0.0431028	0.15783
ACADS_-_121163653.23-P1P2	829	1119	542	0.0237761	-0.048005	-0.0159538
ACADS_-_121163657.23-P1P2	709	783	898	-0.00433447	0.155855	0.211191
ACADS_-_121163671.23-P1P2	871	1246	1437	0.0319114	0.157176	0.301997
ACADVL_-_7123221.23-P1P2	143	196	6	0.0259191	-0.701104	-0.959247
ACADVL_-_7123283.23-P1P2	533	835	443	0.0446378	-0.026468	0.0664868
ACADVL_-_7123639.23-P1P2	388	549	30	0.0303765	-0.564059	-0.749274
ACADVL_-_7123665.23-P1P2	400	685	97	0.0571099	-0.338858	-0.356636
ACADVL_-_7123677.23-P1P2	530	831	430	0.0447558	-0.0323766	0.0581947
ACAN_+_89347139.23-P1P2	198	273	128	0.0267504	-0.0556955	-0.0198293
ACAN_+_89347148.23-P1P2	77	177	50	0.0983444	-0.17553	-0.0182993
ACAN_+_89347151.23-P1P2	85	52	0	-0.0870702	-0.815558	-1.40005
ACAN_-_89346701.23-P1P2	261	270	124	-0.0134915	-0.0605909	-0.125628
ACAN_-_89347101.23-P1P2	816	796	249	-0.0217158	-0.151411	-0.277702
ACAP1_+_7239854.23-P1P2	289	384	95	0.0215694	-0.2069	-0.252142
ACAP1_+_7239956.23-P1P2	281	194	14	-0.0701345	-0.498286	-0.900238
ACAP1_+_7240320.23-P1P2	307	593	110	0.073973	-0.275002	-0.222538
ACAP1_-_7239866.23-P1P2	271	525	376	0.0743838	0.0444967	0.242503
ACAP1_-_7240242.23-P1P2	415	385	1474	-0.02875	0.440954	0.565387
ACAP2_+_195163707.23-P1P2	537	523	144	-0.0219401	-0.181595	-0.32209
ACAP2_-_195163352.23-P1P2	392	529	76	0.023742	-0.33544	-0.433502
ACAP2_-_195163362.23-P1P2	402	189	4	-0.12395	-0.788398	-1.45357
ACAP2_-_195163395.23-P1P2	297	251	18	-0.0418104	-0.499771	-0.832933
ACAP2_-_195163655.23-P1P2	460	772	273	0.0542811	-0.122407	-0.0492046
ACAP3_+_1243258.23-P1P2	901	1010	377	-0.00224421	-0.109624	-0.169259
ACAP3_+_1243337.23-P1P2	562	780	543	0.027673	0.0377857	0.118204
ACAP3_-_1243095.23-P1P2	969	1512	2214	0.0440794	0.213641	0.413848
ACAP3_-_1243221.23-P1P2	1007	1205	458	0.0069027	-0.105344	-0.140612
ACAP3_-_1243235.23-P1P2	671	718	1691	-0.00875734	0.326039	0.447516
ACAT1_+_107992288.23-P1P2	70	143	41	0.0818171	-0.172017	-0.053728
ACAT1_+_107992310.23-P1P2	527	1020	127	0.0742546	-0.369288	-0.358786
ACAT1_+_107992321.23-P1P2	461	484	351	-0.0114205	0.0474555	0.0363757
ACAT1_-_107992364.23-P1P2	790	1074	417	0.0247765	-0.100305	-0.0894599
ACAT1_-_107992733.23-P1P2	619	802	343	0.018038	-0.0774392	-0.0727756
ACAT2_+_160183436.23-P1P2	12	5	0
ACAT2_+_160183505.23-P1P2	436	210	862	-0.120564	0.457428	0.364151
ACAT2_-_160183054.23-P1P2	537	349	153	-0.0785987	-0.071587	-0.301266
ACAT2_-_160183095.23-P1P2	626	1074	478	0.0573677	-0.0680159	0.0373622
ACAT2_-_160183174.23-P1P2	819	749	1191	-0.0307543	0.233139	0.258646
ACBD3_+_226374329.23-P1P2	224	649	344	0.130762	-0.0266877	0.277377
ACBD3_+_226374366.23-P1P2	277	796	112	0.129613	-0.34037	-0.181027
ACBD3_-_226373992.23-P1P2	512	823	170	0.0482405	-0.249564	-0.248699
ACBD3_-_226374403.23-P1P2	350	438	242	0.0131752	-0.0168703	0.003268
ACBD3_-_226374411.23-P1P2	116	157	30	0.0241522	-0.267986	-0.334528
ACBD4_+_43210021.23-P2	356	378	2665	-0.00984104	0.585359	0.82149
ACBD4_+_43210042.23-P2	383	572	509	0.0379417	0.0958468	0.227713
ACBD4_+_43210060.23-P2	0	1	2
ACBD4_+_43210408.23-P2	245	145	364	-0.0917088	0.341131	0.266007
ACBD4_+_43213087.23-P1	428	478	345	-0.00276426	0.0463279	0.0559664
ACBD4_+_43213412.23-P1	7	2	0
ACBD4_-_43210055.23-P2	538	604	179	-0.00203197	-0.164192	-0.247994
ACBD4_-_43213050.23-P1	96	64	224	-0.0750324	0.419733	0.421063
ACBD4_-_43213072.23-P1	474	447	542	-0.0264547	0.169022	0.176066
ACBD4_-_43213075.23-P1	242	188	164	-0.0536064	0.0911439	-0.00362803
ACBD5_+_27529332.23-P1P2	242	492	99	0.0811436	-0.255761	-0.177008
ACBD5_+_27529682.23-P1P2	520	699	690	0.0231951	0.12038	0.227181
ACBD5_+_27529701.23-P1P2	282	133	59	-0.123509	-0.0687909	-0.407342
ACBD5_+_27529710.23-P1P2	773	987	651	0.0159913	0.02502	0.0710149
ACBD5_-_27529679.23-P1P2	223	444	151	0.0782179	-0.131639	-0.00390992
ACBD6_+_180471319.23-P1P2	439	702	272	0.0475125	-0.100795	-0.0344145
ACBD6_+_180471354.23-P1P2	388	630	57	0.0496528	-0.444804	-0.528797
ACBD6_+_180471617.23-P1P2	659	543	1203	-0.045359	0.311578	0.336752
ACBD6_-_180471532.23-P1P2	302	275	269	-0.0313581	0.118228	0.0902693
ACBD6_-_180471707.23-P1P2	659	630	645	-0.0245435	0.12901	0.122641
ACBD7_+_15130520.23-P1P2	275	308	315	-0.00236631	0.12876	0.176665
ACBD7_+_15130776.23-P1P2	303	390	410	0.017115	0.135273	0.2339
ACBD7_-_15130379.23-P1P2	435	967	2427	0.0936533	0.341082	0.720514
ACBD7_-_15130397.23-P1P2	77	19	6	-0.214246		-0.746607
ACBD7_-_15130438.23-P1P2	76	173	172	0.0969737	0.122074	0.410574
ACCSL_+_44069616.23-ENST00000378832.1	792	1100	300	0.0277728	-0.183845	-0.203444
ACCSL_+_44069971.23-ENST00000378832.1	1728	1772	609	-0.0147181	-0.129156	-0.228218
ACCSL_+_44069981.23-ENST00000378832.1	187	362	19	0.0742796	-0.573591	-0.655451
ACCSL_-_44069582.23-ENST00000378832.1	458	433	275	-0.0261022	0.0160786	-0.0452006
ACCSL_-_44069930.23-ENST00000378832.1	0	0	0
ACCS_+_44087946.23-P1P2	219	296	415	0.0239606	0.203365	0.349584
ACCS_+_44088028.23-P1P2	274	177	27	-0.0794464	-0.321263	-0.665969
ACCS_+_44088091.23-P1P2	640	783	379	0.0100067	-0.0481639	-0.0499525
ACCS_+_44088215.23-P1P2	263	205	32	-0.0531369	-0.315814	-0.593535
ACCS_-_44088090.23-P1P2	574	714	128	0.0123303	-0.283076	-0.385437
ACD_+_67693748.23-P1P2	1079	1066	318	-0.0199378	-0.162638	-0.289648
ACD_+_67694124.23-P1P2	797	606	1174	-0.0566149	0.279845	0.263061
ACD_-_67693904.23-P1P2	422	95	91	-0.227099	0.113271	-0.39696
ACD_-_67693957.23-P1P2	91	85	6	-0.0277937	-0.50351	-0.80399
ACD_-_67694143.23-P1P2	796	515	332	-0.0792299	0.0196107	-0.17036
ACE2_+_15619016.23-P1P2	76	181	22	0.103306	-0.374984	-0.295815
ACE2_+_15619087.23-P1P2	151	153	16	-0.0163969	-0.410553	-0.641031
ACE2_-_15618594.23-P1P2	370	730	25	0.0769417	-0.674571	-0.795584
ACE2_-_15618975.23-P1P2	104	92	42	-0.0354126	-0.0620049	-0.18144
ACE2_-_15619013.23-P1P2	365	388	438	-0.00968073	0.152113	0.192645
ACER1_+_6333110.23-P1P2	430	235	162	-0.102869	0.0354668	-0.205302
ACER1_+_6333137.23-P1P2	230	99	15	-0.136311	-0.322861	-0.807744
ACER1_+_6333164.23-P1P2	337	422	25	0.0132643	-0.544955	-0.763494
ACER1_-_6333545.23-P1P2	86	97	0	-0.00138093	-0.960934	-1.40402
ACER1_-_6333558.23-P1P2	188	95	132	-0.113845	0.201238	0.00854256
ACER2_+_19409007.23-P1P2	373	432	82	0.00232854	-0.269561	-0.390335
ACER2_+_19409248.23-P1P2	645	820	307	0.0153838	-0.108913	-0.124997
ACER2_+_19409376.23-P1P2	560	722	380	0.0173495	-0.0283581	-0.00317951
ACER2_+_19409383.23-P1P2	302	351	187	0.00282047	-0.0254784	-0.0346278
ACER2_-_19409474.23-P1P2	600	734	2037	0.00999475	0.364854	0.549877
ACER3_+_76571969.23-P1P2	325	183	948	-0.0986862	0.512469	0.497743
ACER3_-_76571978.23-P1P2	126	261	403	0.0837626	0.226188	0.529388
ACER3_-_76572000.23-P1P2	364	180	245	-0.116875	0.196361	-0.00597219
ACER3_-_76572003.23-P1P2	538	382	50	-0.0662044	-0.357469	-0.686079
ACER3_-_76572404.23-P1P2	535	538	928	-0.0174567	0.252383	0.319205
ACE_+_61554448.23-P1	337	577	413	0.0570826	0.0443582	0.199873
ACE_+_61554829.23-P1	933	1003	1284	-0.00810671	0.181859	0.239707
ACE_+_61562272.23-P2	673	833	455	0.0116348	-0.0195795	-0.0044444
ACE_+_61562293.23-P2	253	410	266	0.0493801	0.0211175	0.147229
ACE_-_61554428.23-P1	619	633	921	-0.0151073	0.212133	0.266508
ACE_-_61554458.23-P1	591	656	1473	-0.00362466	0.314755	0.443714
ACE_-_61554461.23-P1	623	763	765	0.0101533	0.124064	0.200548
ACE_-_61562238.23-P2	561	487	401	-0.0380535	0.077491	0.0146845
ACE_-_61562443.23-P2	368	413	155	-0.00208113	-0.108338	-0.166991
ACE_-_61562661.23-P2	347	403	1028	0.00271578	0.344919	0.503073
ACHE_+_100493456.23-P1	853	2137	1262	0.110398	-0.00112464	0.264564
ACHE_+_100493473.23-P1	520	943	592	0.0651334	0.0133367	0.174562
ACHE_+_100494559.23-P2	424	365	298	-0.0392271	0.0754804	0.00888608
ACHE_+_100494570.23-P2	699	1125	231	0.0484164	-0.250975	-0.250316
ACHE_-_100493122.23-P1	128	149	13	0.00303853	-0.453396	-0.655592
ACHE_-_100493427.23-P1	186	232	63	0.0127136	-0.184867	-0.241858
ACHE_-_100493486.23-P1	191	241	60	0.014329	-0.205407	-0.26773
ACHE_-_100494233.23-P2	810	1056	533	0.0189072	-0.0382603	-0.0137412
ACHE_-_100494236.23-P2	382	592	835	0.0431216	0.204786	0.398637
ACHE_-_100494578.23-P2	1153	1192	632	-0.0135806	-0.0266185	-0.0765054
ACIN1_+_23564314.23-P1	553	514	693	-0.0284838	0.194115	0.207536
ACIN1_-_23540292.23-P2	317	43	118	-0.298053	0.362196	-0.209434
ACIN1_-_23540722.23-P2	226	105	18	-0.125612	-0.293657	-0.739091
ACIN1_-_23540730.23-P2	172	193	10	-0.0021048	-0.576642	-0.847206
ACIN1_-_23540744.23-P2	366	239	98	-0.0779325	-0.0874004	-0.322599
ACIN1_-_23540756.23-P2	464	385	551	-0.0443823	0.208231	0.189048
ACIN1_-_23563847.23-P1	296	300	855	-0.0163598	0.371144	0.494381
ACIN1_-_23563913.23-P1	308	388	165	0.0141024	-0.0787829	-0.0843788
ACIN1_-_23564262.23-P1	526	472	1028	-0.0334124	0.30754	0.360185
ACIN1_-_23564284.23-P1	656	547	1013	-0.0436919	0.269186	0.279271
ACKR2_+_42850956.23-P1P2	154	274	190	0.0624635	0.0368587	0.202177
ACKR2_-_42850976.23-P1P2	297	280	118	-0.0264959	-0.0809222	-0.187048
ACKR2_-_42850992.23-P1P2	537	752	1576	0.0289261	0.298439	0.499845
ACKR2_-_42851020.23-P1P2	672	568	1465	-0.0417905	0.347533	0.397724
ACKR2_-_42851479.23-P1P2	364	289	20	-0.0505573	-0.508194	-0.866617
ACKR3_+_237476473.23-P2	2888	3493	3386	0.00840041	0.116087	0.184663
ACKR3_+_237476822.23-P2	556	661	81	0.00598968	-0.373056	-0.531671
ACKR3_+_237478500.23-P1	3250	3002	3045	-0.029358	0.126809	0.107637
ACKR3_+_237478916.23-P1	1297	1061	441	-0.0463714	-0.0841901	-0.240537
ACKR3_+_237478950.23-P1	3635	4838	2165	0.0218042	-0.0667261	-0.0479797
ACKR3_-_237476493.23-P2	2423	2910	6046	0.00741292	0.29639	0.44411
ACKR3_-_237476505.23-P2	3670	4241	2934	0.00201483	0.0363081	0.0531339
ACKR3_-_237476900.23-P2	3086	4349	2980	0.029813	0.0340399	0.118011
ACKR3_-_237478578.23-P1	1410	1450	379	-0.0143217	-0.193896	-0.321274
ACKR3_-_237478610.23-P1	1224	1065	1278	-0.0377303	0.166565	0.144847
ACKR4_+_132316377.23-P1P2	346	395	446	0.000311547	0.152165	0.217225
ACKR4_-_132316111.23-P1P2	1030	787	661	-0.0559301	0.0821806	-0.0223449
ACKR4_-_132316167.23-P1P2	29	1	2
ACKR4_-_132316171.23-P1P2	34	12	1
ACKR4_-_132316525.23-P1P2	906	1117	283	0.0110849	-0.201269	-0.269675
ACLY_+_40074807.23-P1P2	455	359	134	-0.0514325	-0.109629	-0.289895
ACLY_+_40075121.23-P1P2	188	371	53	0.0769723	-0.336777	-0.304904
ACLY_-_40074817.23-P1P2	147	107	1	-0.0627259	-0.981713	-1.58419
ACLY_-_40075090.23-P1P2	151	323	315	0.0882635	0.117514	0.38259
ACLY_-_40075227.23-P1P2	234	188	222	-0.0488978	0.162761	0.111934
ACMSD_+_135596183.23-P1P2	655	699	234	-0.00913341	-0.135372	-0.223551
ACMSD_-_135596123.23-P1P2	783	966	579	0.0111786	0.00238604	0.0263392
ACMSD_-_135596200.23-P1P2	267	334	108	0.0131201	-0.143574	-0.180889
ACMSD_-_135596354.23-P1P2	258	256	63	-0.01933	-0.208148	-0.354256
ACMSD_-_135596438.23-P1P2	545	646	320	0.00557342	-0.0426963	-0.0528835
ACN9_+_96747104.23-P1P2	253	387	7	0.0412936	-0.825544	-1.10228
ACN9_+_96747240.23-P1P2	473	599	478	0.0148392	0.0700769	0.13363
ACN9_+_96747363.23-P1P2	296	352	43	0.00602976	-0.373795	-0.532646
ACN9_-_96747046.23-P1P2	539	304	1312	-0.0984549	0.469285	0.435591
ACN9_-_96747065.23-P1P2	348	372	438	-0.00889868	0.162073	0.209028
ACO1_+_32384680.23-P1P2	302	354	274	0.00401254	0.0628592	0.0965954
ACO1_+_32385057.23-P1P2	404	480	221	0.00590363	-0.0599956	-0.0771989
ACO1_-_32384733.23-P1P2	492	157	65	-0.17823	-0.085121	-0.565256
ACO1_-_32385047.23-P1P2	488	338	339	-0.0696825	0.124144	0.00487562
ACO1_-_32385064.23-P1P2	234	289	5	0.0113291	-0.836063	-1.19104
ACO2_+_41865203.23-P1P2	2804	3909	636	0.0282953	-0.306014	-0.379599
ACO2_+_41865228.23-P1P2	2180	2187	995	-0.0177909	-0.0628148	-0.139401
ACO2_+_41865345.23-P1P2	2070	1591	938	-0.0551037	-0.00151792	-0.14188
ACO2_-_41865209.23-P1P2	2490	2052	1221	-0.0453385	0.000663473	-0.114764
ACO2_-_41865534.23-P1P2	2001	2817	2284	0.0296667	0.073839	0.175456
ACOT11_+_55007947.23-P2	236	914	788	0.171411	0.0883633	0.544162
ACOT11_+_55007963.23-P2	190	378	211	0.0781083	-0.0144473	0.166028
ACOT11_+_55008406.23-P2	489	651	203	0.0218399	-0.152158	-0.171972
ACOT11_+_55013888.23-P1	394	515	11	0.0192723	-0.786227	-1.09918
ACOT11_+_55013964.23-P1	291	174	374	-0.0902722	0.304421	0.216213
ACOT11_+_55013970.23-P1	538	680	183	0.0145686	-0.186996	-0.240402
ACOT11_-_55008004.23-P2	254	251	48	-0.0199042	-0.267798	-0.442297
ACOT11_-_55008376.23-P2	243	351	178	0.0332663	-0.0371441	0.0230939
ACOT11_-_55013950.23-P1	395	311	60	-0.0517291	-0.265716	-0.51732
ACOT11_-_55014234.23-P1	218	333	979	0.0410993	0.378492	0.645965
ACOT12_+_80689628.23-P1P2	530	600	163	-0.000864227	-0.184767	-0.275011
ACOT12_+_80689672.23-P1P2	218	257	198	0.00481248	0.0617618	0.0969633
ACOT12_+_80689929.23-P1P2	82	56	0	-0.0716572	-0.832766	-1.38785
ACOT12_-_80689574.23-P1P2	208	513	14	0.108204	-0.72827	-0.796907
ACOT12_-_80689897.23-P1P2	394	378	1879	-0.0240467	0.502708	0.666612
ACOT13_+_24667341.23-P1P2	449	645	750	0.0324963	0.159116	0.30625
ACOT13_-_24667329.23-P1P2	793	1069	1279	0.023592	0.165864	0.294214
ACOT13_-_24667371.23-P1P2	441	617	243	0.0287981	-0.0969343	-0.0747021
ACOT13_-_24667386.23-P1P2	191	161	663	-0.0421732	0.458191	0.557502
ACOT13_-_24667473.23-P1P2	315	913	15	0.130815	-0.848289	-0.915772
ACOT1_+_74003818.23-P1P2	405	273	133	-0.0734847	-0.0466328	-0.252481
ACOT1_+_74003843.23-P1P2	379	409	382	-0.00756977	0.107293	0.132726
ACOT1_+_74004100.23-P1P2	785	969	1151	0.0112556	0.164153	0.261475
ACOT1_-_74004062.23-P1P2	431	455	29	-0.0106498	-0.52766	-0.797021
ACOT1_-_74004076.23-P1P2	546	774	1511	0.030637	0.281658	0.479668
ACOT2_+_74035740.23-P1P2	237	160	17	-0.0732706	-0.406795	-0.775049
ACOT2_+_74035970.23-P1P2	209	406	3	0.0747675	-1.03727	-1.3277
ACOT2_+_74036024.23-P1P2	381	220	18	-0.0951611	-0.468593	-0.918488
ACOT2_-_74036051.23-P1P2	410	476	123	0.0026666	-0.196605	-0.283546
ACOT2_-_74036501.23-P1P2	443	606	40	0.0256446	-0.519382	-0.695991
ACOT4_+_74058635.23-P1P2	350	445	137	0.015396	-0.155183	-0.192168
ACOT4_+_74058647.23-P1P2	285	10	297	-0.487453	0.925476	0.144184
ACOT4_+_74058910.23-P1P2	453	460	1421	-0.0160921	0.390199	0.522714
ACOT4_+_74058918.23-P1P2	268	454	133	0.055591	-0.166926	-0.110651
ACOT4_-_74059268.23-P1P2	741	603	444	-0.0471056	0.0510519	-0.0459144
ACOT6_+_74077704.23-P1P2	5227	5376	7517	-0.0143031	0.202728	0.254821
ACOT6_+_74077926.23-P1P2	2740	2992	3214	-0.00591625	0.140373	0.184826
ACOT6_+_74078053.23-P1P2	4261	5342	6997	0.0134288	0.187274	0.300385
ACOT6_-_74077984.23-P1P2	3195	4485	1554	0.0292641	-0.127231	-0.117561
ACOT6_-_74078059.23-P1P2	1789	1859	4023	-0.0128639	0.306026	0.408379
ACOT7_+_6453356.23-P1P2	453	418	1309	-0.0295029	0.393427	0.494513
ACOT7_-_6453334.23-P1P2	595	328	30	-0.101657	-0.442237	-0.896139
ACOT7_-_6453369.23-P1P2	399	374	542	-0.0273031	0.211192	0.235233
ACOT7_-_6453388.23-P1P2	307	295	54	-0.0238248	-0.278142	-0.466937
ACOT7_-_6453406.23-P1P2	450	582	93	0.0177886	-0.310279	-0.411559
ACOT8_+_44485553.23-P1P2	294	398	11	0.0241826	-0.725275	-0.998611
ACOT8_+_44486016.23-P1P2	281	399	478	0.0308686	0.16617	0.312503
ACOT8_-_44485597.23-P1P2	144	219	121	0.0404845	-0.0168703	0.0702409
ACOT8_-_44485992.23-P1P2	517	540	54	-0.0121434	-0.421133	-0.645967
ACOT8_-_44486001.23-P1P2	620	1104	377	0.0625756	-0.13067	-0.0408643
ACOT9_+_23761133.23-P1P2	500	523	87	-0.0119407	-0.300772	-0.470659
ACOT9_+_23761350.23-P1P2	170	73	27	-0.136644	-0.111791	-0.502007
ACOT9_+_23761360.23-P1P2	339	230	334	-0.0725751	0.211677	0.124913
ACOT9_-_23761316.23-P1P2	162	373	115	0.0985738	-0.15484	0.0123127
ACOT9_-_23761394.23-P1P2	334	257	297	-0.0549467	0.157657	0.0896877
ACOX1_+_73975227.23-P1P2	238	341	379	0.0321299	0.148433	0.289836
ACOX1_-_73975169.23-P1P2	665	244	1	-0.158674	-1.17668	-2.10265
ACOX1_-_73975193.23-P1P2	406	86	11	-0.235626	-0.362921	-1.10948
ACOX1_-_73975196.23-P1P2	336	104	6	-0.1825	-0.551223	-1.25269
ACOX1_-_73975245.23-P1P2	661	635	385	-0.0238607	0.00510108	-0.0556472
ACOX2_+_58512428.23-P2	458	452	193	-0.020087	-0.0778209	-0.166827
ACOX2_+_58512441.23-P2	312	412	583	0.0207016	0.205552	0.344767
ACOX2_+_58522520.23-P1	463	623	548	0.0233348	0.0931079	0.187914
ACOX2_+_58522852.23-P1	744	927	2184	0.0125626	0.326122	0.499922
ACOX2_+_58522860.23-P1	258	203	69	-0.0518217	-0.13177	-0.323007
ACOX2_+_58522888.23-P1	279	111	146	-0.147338	0.188266	-0.0924341
ACOX2_+_58522893.23-P1	348	743	422	0.0880003	-0.010345	0.196245
ACOX2_-_58512038.23-P2	483	496	207	-0.0145199	-0.0832286	-0.161028
ACOX2_-_58512043.23-P2	575	558	72	-0.0224435	-0.360849	-0.583671
ACOX2_-_58512435.23-P2	368	635	818	0.0581727	0.183338	0.404397
ACOX3_+_8430113.23-P1	867	1728	715	0.0783619	-0.0852579	0.0638059
ACOX3_+_8430140.23-P1	534	633	159	0.00558195	-0.203306	-0.286128
ACOX3_+_8442373.23-P2	478	248	320	-0.11015	0.183729	-0.00782505
ACOX3_+_8442383.23-P2	206	258	66	0.0132869	-0.198987	-0.26096
ACOX3_+_8442467.23-P2	293	811	564	0.124362	0.0375423	0.354969
ACOX3_-_8430094.23-P1	188	129	10	-0.0709935	-0.481358	-0.877759
ACOX3_-_8430121.23-P1	352	408	3	0.00243903	-1.03843	-1.50676
ACOX3_-_8430129.23-P1	418	584	122	0.0286013	-0.246897	-0.292988
ACOX3_-_8442419.23-P2	380	523	233	0.026499	-0.0677814	-0.037999
ACOX3_-_8442435.23-P2	332	149	41	-0.13046	-0.181738	-0.588432
ACOXL_+_111490271.23-P1P2	571	1014	402	0.0621964	-0.095373	0.00947101
ACOXL_+_111490547.23-P1P2	391	552	219	0.030061	-0.0952004	-0.0690867
ACOXL_+_111490560.23-P1P2	252	150	102	-0.0909061	0.032233	-0.180662
ACOXL_+_111490595.23-P1P2	486	455	60	-0.027472	-0.355708	-0.588535
ACOXL_-_111490612.23-P1P2	332	578	811	0.0594189	0.203549	0.436808
ACP1_+_264980.23-P1P2	753	696	3727	-0.0292655	0.520307	0.679373
ACP1_+_265303.23-P1P2	69	99	2	0.0323263	-0.7994	-1.0863
ACP1_-_264967.23-P1P2	374	232	88	-0.0851248	-0.105825	-0.366997
ACP1_-_264970.23-P1P2	194	5	4	-0.530666		-1.2033
ACP1_-_265107.23-P1P2	273	293	11	-0.00833708	-0.652838	-0.973155
ACP2_+_47270320.23-P1P2	456	471	274	-0.0137066	-0.00467811	-0.0449487
ACP2_+_47270332.23-P1P2	37	77	22	0.0844137	-0.172843
ACP2_-_47269915.23-P1P2	278	341	3	0.0103704	-0.996008	-1.42569
ACP2_-_47269958.23-P1P2	184	776	314	0.183347	-0.0905373	0.313603
ACP2_-_47270385.23-P1P2	464	439	46	-0.0259976	-0.410082	-0.663892
ACP5_+_11688472.23-P1	82	373	144	0.193943	-0.101654	0.32344
ACP5_-_11688086.23-P1	243	384	112	0.0458523	-0.167966	-0.136044
ACP5_-_11688414.23-P1	642	1028	2097	0.0477013	0.292049	0.536608
ACP5_-_11688437.23-P1	482	651	314	0.0238595	-0.0489964	-0.0171893
ACP5_-_11688455.23-P1	321	314	436	-0.0213282	0.201078	0.235197
ACP5_-_11689356.23-P2	558	481	201	-0.0390388	-0.0829224	-0.220713
ACP5_-_11689724.23-P2	813	629	231	-0.0541813	-0.113468	-0.302212
ACP5_-_11689727.23-P2	636	1143	1019	0.0638694	0.0962858	0.291935
ACP5_-_11689744.23-P2	250	139	195	-0.100458	0.203509	0.0446713
ACP5_-_11689771.23-P2	650	976	586	0.0386961	0.0027925	0.094413
ACP6_+_147141956.23-P1P2	1270	1399	947	-0.00468973	0.0311566	0.0292098
ACP6_+_147142159.23-P1P2	83	115	7	0.0274348	-0.538544	-0.719431
ACP6_-_147142348.23-P1P2	264	410	613	0.0434189	0.21857	0.419386
ACP6_-_147142356.23-P1P2	299	324	297	-0.00699256	0.102866	0.127712
ACP6_-_147142393.23-P1P2	506	320	317	-0.0824211	0.121217	-0.0306145
ACPL2_+_140950942.23-P1P2	993	1140	1152	0.00109675	0.125922	0.181035
ACPL2_+_140950963.23-P1P2	0	0	0
ACPL2_+_140951037.23-P1P2	105	154	366	0.0354048	0.328185	0.558935
ACPL2_+_140951203.23-P1P2	1377	1765	1407	0.0165309	0.069831	0.137421
ACPL2_-_140950647.23-P1P2	612	690	391	-0.00143757	-0.0108874	-0.0238785
ACPP_+_132036268.23-P1P2	480	387	300	-0.0484051	0.0632203	-0.0314282
ACPP_+_132036293.23-P1P2	281	311	560	-0.00403177	0.262545	0.366888
ACPP_+_132036338.23-P1P2	133	115	1	-0.0386082	-0.998766	-1.54981
ACPP_+_132036504.23-P1P2	123	219	1094	0.0625632	0.503873	0.880704
ACPP_+_132036703.23-P1P2	417	668	403	0.0477601	0.00392565	0.118287
ACPT_+_51293697.23-ENST00000270593.1	321	358	587	-0.00295975	0.240396	0.337348
ACPT_+_51293761.23-ENST00000270593.1	585	425	311	-0.0629947	0.0495847	-0.0870116
ACPT_+_51294074.23-ENST00000270593.1	208	125	94	-0.0895657	0.0560359	-0.142804
ACPT_-_51293910.23-ENST00000270593.1	617	950	1101	0.0422122	0.158333	0.328939
ACPT_-_51294122.23-ENST00000270593.1	201	70	8	-0.165985	-0.389552	-0.977376
ACRBP_+_6756555.23-P1P2	737	1377	1054	0.0693127	0.0602231	0.252908
ACRBP_+_6756569.23-P1P2	644	396	472	-0.0863526	0.164967	0.0232856
ACRBP_+_6756572.23-P1P2	1317	1570	1012	0.00637258	0.0195835	0.0395303
ACRBP_-_6756126.23-P1P2	380	297	3	-0.0527581	-0.963335	-1.53305
ACRBP_-_6756147.23-P1P2	343	423	122	0.011124	-0.170617	-0.22506
ACRC_-_70797923.23-P1P2	422	228	82	-0.104474	-0.118414	-0.432732
ACRC_-_70798359.23-P1P2	514	968	675	0.070424	0.0381795	0.223617
ACRC_-_70798376.23-P1P2	314	688	47	0.0916284	-0.511256	-0.522371
ACRC_-_70798717.23-P1P2	94	64	1	-0.0720835	-0.860162	-1.4306
ACRC_-_70798784.23-P1P2	1185	1494	435	0.0142157	-0.168373	-0.214221
ACRV1_+_125550253.23-P1P2	786	1363	451	0.0588653	-0.138126	-0.0607925
ACRV1_+_125550420.23-P1P2	609	693	604	-0.000141607	0.0909357	0.127186
ACRV1_+_125550697.23-P1P2	1502	2108	2035	0.0292348	0.11511	0.234337
ACRV1_-_125550324.23-P1P2	1034	1967	1049	0.0718339	-0.0252406	0.134965
ACRV1_-_125550695.23-P1P2	623	492	154	-0.0513054	-0.151264	-0.350054
ACR_+_51177061.23-P1P2	422	284	645	-0.073711	0.317446	0.275745
ACR_+_51177099.23-P1P2	378	494	139	0.0192479	-0.176461	-0.213626
ACR_-_51176666.23-P1P2	230	129	84	-0.0992364	0.0219844	-0.215976
ACR_-_51176714.23-P1P2	531	565	317	-0.00954686	-0.0132382	-0.0471799
ACR_-_51176829.23-P1P2	770	781	195	-0.0162532	-0.204727	-0.341741
ACSBG1_+_78526472.23-P1P2	1546	2465	2524	0.0471044	0.129039	0.298392
ACSBG1_+_78526497.23-P1P2	2291	3060	1425	0.0222993	-0.0573041	-0.0330814
ACSBG1_+_78526814.23-P1P2	2527	3123	1546	0.0114209	-0.0428488	-0.0387647
ACSBG1_+_78526846.23-P1P2	2216	2075	1920	-0.0274484	0.105084	0.0807671
ACSBG1_-_78526810.23-P1P2	3753	5076	3621	0.0240559	0.0435592	0.117718
ACSBG2_+_6135737.23-P1P2	233	262	305	-0.00180921	0.159386	0.222513
ACSBG2_-_6135670.23-P1P2	212	187	78	-0.0358153	-0.083357	-0.213439
ACSBG2_-_6135684.23-P1P2	493	998	834	0.0805418	0.0809873	0.310603
ACSBG2_-_6135704.23-P1P2	447	569	4	0.0155614	-1.04906	-1.49001
ACSBG2_-_6135770.23-P1P2	361	638	329	0.0615229	-0.0331892	0.0981339
ACSF2_+_48503620.23-P1P2	707	1305	2877	0.0676113	0.310415	0.612109
ACSF2_+_48503830.23-P1P2	548	708	361	0.0176409	-0.0358583	-0.013358
ACSF2_-_48503625.23-P1P2	536	478	132	-0.034281	-0.180895	-0.351338
ACSF2_-_48503638.23-P1P2	244	310	35	0.0152928	-0.392431	-0.536995
ACSF2_-_48503858.23-P1P2	477	352	179	-0.0608044	-0.036492	-0.206656
ACSF3_+_89160267.23-P1P2	298	144	47	-0.120108	-0.141364	-0.504406
ACSF3_+_89160393.23-P1P2	468	396	98	-0.0416388	-0.206825	-0.407043
ACSF3_+_89160580.23-P1P2	230	375	649	0.0502316	0.253171	0.486347
ACSF3_-_89160263.23-P1P2	446	555	441	0.0123857	0.0690665	0.126145
ACSF3_-_89160302.23-P1P2	578	641	552	-0.00374921	0.0880916	0.114208
ACSL1_+_185746700.23-P1P2	631	998	2131	0.0459736	0.302858	0.54807
ACSL1_+_185747071.23-P1P2	423	879	33	0.0842072	-0.652838	-0.746201
ACSL1_+_185747074.23-P1P2	960	1194	2549	0.0123131	0.30281	0.465452
ACSL1_+_185747085.23-P1P2	501	412	156	-0.0456348	-0.106243	-0.27076
ACSL1_-_185746686.23-P1P2	313	326	324	-0.01254	0.12199	0.141882
ACSL3_+_223725692.23-P1P2	233	347	138	0.037547	-0.0946316	-0.049902
ACSL3_+_223726215.23-P1P2	616	766	358	0.0122857	-0.0564541	-0.0564041
ACSL3_-_223725802.23-P1P2	431	453	94	-0.0112668	-0.248486	-0.393067
ACSL3_-_223725834.23-P1P2	319	201	20	-0.0829352	-0.422313	-0.821288
ACSL3_-_223726162.23-P1P2	581	826	42	0.0310419	-0.581093	-0.772382
ACSL4_+_108976382.23-P1P2	395	312	1	-0.0512794	-1.23482	-1.92372
ACSL4_-_108976096.23-P1P2	290	157	2	-0.10419	-0.90846	-1.57948
ACSL4_-_108976106.23-P1P2	452	271	67	-0.0898934	-0.207057	-0.525718
ACSL4_-_108976456.23-P1P2	1068	810	65	-0.0569699	-0.47318	-0.831489
ACSL4_-_108976463.23-P1P2	431	230	183	-0.106206	0.0693811	-0.164231
ACSL5_+_114136352.23-P1	3105	4036	5741	0.0184914	0.206785	0.341139
ACSL5_+_114136372.23-P1	819	1198	1653	0.0350312	0.199586	0.371244
ACSL5_-_114133923.23-P2	3301	3695	8649	-0.00244665	0.324586	0.460882
ACSL5_-_114133956.23-P2	3589	4489	2817	0.013101	0.0132427	0.0468217
ACSL5_-_114133986.23-P2	2523	3428	4291	0.0246947	0.176551	0.31244
ACSL5_-_114134322.23-P2	2189	2430	1846	-0.00361042	0.0584362	0.0714772
ACSL5_-_114134410.23-P2	3492	4491	2186	0.0170011	-0.0468408	-0.0308778
ACSL5_-_114136013.23-P1	673	927	333	0.0266108	-0.118694	-0.111669
ACSL5_-_114136040.23-P1	3729	5318	5519	0.031478	0.132219	0.264688
ACSL5_-_114136407.23-P1	2605	3013	2992	0.00214035	0.121791	0.177595
ACSL6_+_131310427.23-P2	2759	3512	4184	0.0155607	0.164853	0.27305
ACSL6_+_131346969.23-P1	2272	2519	555	-0.0037848	-0.234308	-0.354126
ACSL6_+_131347320.23-P1	2471	2390	1642	-0.0229084	0.0346653	-0.0103732
ACSL6_+_131347346.23-P1	3731	4845	3299	0.0183556	0.0325487	0.0877476
ACSL6_-_131310249.23-P2	3126	3291	4502	-0.0110353	0.19755	0.255315
ACSL6_-_131310298.23-P2	1996	2134	2836	-0.00887604	0.190707	0.250671
ACSL6_-_131310302.23-P2	867	872	277	-0.0174345	-0.147775	-0.261922
ACSL6_-_131310682.23-P2	3098	3626	3889	0.00380292	0.140006	0.208128
ACSL6_-_131347379.23-P1	2331	3615	1289	0.0432209	-0.120447	-0.0734817
ACSL6_-_131347437.23-P1	939	351	251	-0.15607	0.0441362	-0.323182
ACSM1_+_20686984.23-P1P2	738	362	311	-0.11801	0.0875311	-0.166817
ACSM1_+_20687058.23-P1P2	565	562	389	-0.0189857	0.0364286	0.0018078
ACSM1_-_20687024.23-P1P2	419	504	402	0.00763124	0.069965	0.11579
ACSM1_-_20687076.23-P1P2	317	447	173	0.0298952	-0.101064	-0.0780089
ACSM1_-_20687521.23-P1P2	471	459	408	-0.0218548	0.0955885	0.0806942
ACSM2A_-_20462920.23-P1P2	150	123	195	-0.0460365	0.232431	0.220139
ACSM2A_-_20462957.23-P1P2	625	702	132	-0.00196668	-0.27179	-0.404106
ACSM2A_-_20463169.23-P1P2	1078	2270	553	0.0860644	-0.210545	-0.0992696
ACSM2A_-_20463214.23-P1P2	893	1121	1120	0.01361	0.123234	0.207819
ACSM2A_-_20463283.23-P1P2	610	1097	285	0.0639622	-0.19533	-0.131375
ACSM2B_+_20587244.23-P1P2	504	1275	789	0.11176	0.00993683	0.28397
ACSM2B_+_20587247.23-P1P2	360	206	127	-0.0964295	0.009049	-0.22788
ACSM2B_+_20587316.23-P1P2	893	1121	1120	0.01361	0.123234	0.207819
ACSM2B_+_20587361.23-P1P2	1078	2270	553	0.0860644	-0.210545	-0.0992696
ACSM2B_+_20587573.23-P1P2	625	702	132	-0.00196668	-0.27179	-0.404106
ACSM3_+_20775307.23-P1P2	580	892	374	0.0420504	-0.0821296	-0.0207003
ACSM3_+_20775331.23-P1P2	531	640	633	0.00791149	0.120844	0.190373
ACSM3_+_20775412.23-P1P2	265	342	3	0.0174886	-0.996701	-1.40924
ACSM3_-_20775380.23-P1P2	657	1042	354	0.046361	-0.131888	-0.0823977
ACSM3_-_20775771.23-P1P2	398	488	229	0.0103147	-0.0554949	-0.0598446
ACSM4_+_7456947.23-ENST00000399422.4	459	416	434	-0.0320177	0.133463	0.11078
ACSM4_+_7457146.23-ENST00000399422.4	70	140	89	0.0788474	0.0163058	0.212506
ACSM4_+_7457164.23-ENST00000399422.4	278	565	210	0.0810965	-0.110631	0.0336614
ACSM4_+_7457340.23-ENST00000399422.4	306	327	304	-0.00894298	0.106196	0.127765
ACSM4_+_7457345.23-ENST00000399422.4	298	173	397	-0.0944089	0.319899	0.228548
ACSM5_-_20420881.23-P1P2	660	1040	581	0.0454538	-0.0142555	0.0862251
ACSM5_-_20421144.23-P1P2	676	985	187	0.0344882	-0.26952	-0.311407
ACSM5_-_20421170.23-P1P2	655	775	3452	0.00532327	0.476751	0.700938
ACSM5_-_20421270.23-P1P2	666	781	420	0.00407075	-0.0232653	-0.0283475
ACSM5_-_20421315.23-P1P2	494	420	159	-0.0409702	-0.106287	-0.259384
ACSS1_+_25038329.23-P1P2	2544	3460	1012	0.0248351	-0.167303	-0.186623
ACSS1_+_25038734.23-P1P2	1518	2097	679	0.0270178	-0.143251	-0.146337
ACSS1_+_25038767.23-P1P2	549	777	493	0.0304113	0.0158505	0.0930607
ACSS1_-_25038359.23-P1P2	2162	2247	1324	-0.0128386	-0.00165283	-0.0384262
ACSS1_-_25038372.23-P1P2	1174	1847	643	0.045231	-0.126111	-0.0767782
ACSS2_+_33464457.23-P1P2	725	746	225	-0.0142405	-0.160039	-0.271901
ACSS2_-_33464420.23-P1P2	990	877	876	-0.0352159	0.123175	0.0879942
ACSS2_-_33464423.23-P1P2	677	1024	825	0.03972	0.0723385	0.197931
ACSS2_-_33464453.23-P1P2	167	213	143	0.0158382	0.0292093	0.0767239
ACSS2_-_33464808.23-P1P2	337	214	112	-0.0818456	-0.0296881	-0.248375
ACSS3_+_81471956.23-P1P2	330	353	22	-0.00880287	-0.532964	-0.800195
ACSS3_-_81471886.23-P1P2	226	149	24	-0.0765905	-0.308392	-0.640272
ACSS3_-_81471913.23-P1P2	519	381	38	-0.0615355	-0.421755	-0.767998
ACSS3_-_81472068.23-P1P2	305	298	100	-0.0214921	-0.134803	-0.253032
ACSS3_-_81472074.23-P1P2	362	580	423	0.0477856	0.0487901	0.18351
ACTA1_+_229568301.23-P2	763	901	66	0.00504586	-0.49475	-0.710731
ACTA1_+_229569744.23-P1	264	322	352	0.00957778	0.144513	0.228836
ACTA1_-_229568328.23-P2	387	751	973	0.0746221	0.184695	0.446709
ACTA1_-_229568723.23-P2	527	690	197	0.019507	-0.173014	-0.207984
ACTA1_-_229568745.23-P2	824	1011	1298	0.0104073	0.182545	0.286107
ACTA1_-_229568779.23-P2	187	63	1	-0.17063	-0.856437	-1.66686
ACTA1_-_229569627.23-P1	460	486	2110	-0.0105388	0.470693	0.653241
ACTA1_-_229569754.23-P1	441	481	114	-0.00607898	-0.217047	-0.334684
ACTA1_-_229569824.23-P1	295	218	800	-0.0606076	0.430932	0.472704
ACTA1_-_229569839.23-P1	1106	1188	1564	-0.00822216	0.188479	0.249039
ACTA2_+_90712275.23-P1	2258	2551	2048	-0.0011509	0.0715029	0.0964866
ACTA2_+_90712443.23-P1	3670	5302	5699	0.0332898	0.140522	0.281191
ACTA2_+_90712479.23-P1	2250	2680	2930	0.00625595	0.144538	0.220726
ACTA2_+_90750678.23-P2	2236	328	368	-0.28709	0.15066	-0.489778
ACTA2_+_90750694.23-P2	5204	4872	2915	-0.0274736	0.00196663	-0.0690599
ACTA2_+_90751072.23-P2	1893	2644	879	0.0285608	-0.137012	-0.133492
ACTA2_-_90712449.23-P1	3554	4569	3462	0.0169479	0.0578266	0.121008
ACTA2_-_90712506.23-P1	3636	4405	4310	0.00863283	0.118289	0.188431
ACTA2_-_90751052.23-P2	1514	1782	2794	0.00458839	0.229811	0.340486
ACTA2_-_90751066.23-P2	2793	3633	1688	0.0185897	-0.0578413	-0.0429589
ACTBL2_+_56778209.23-P1P2	891	1131	404	0.015168	-0.120026	-0.141666
ACTBL2_+_56778273.23-P1P2	558	521	229	-0.0278498	-0.0709707	-0.175915
ACTBL2_+_56778359.23-P1P2	669	761	152	-0.000192373	-0.25751	-0.379015
ACTBL2_-_56778219.23-P1P2	190	142	25	-0.0590272	-0.287357	-0.566649
ACTBL2_-_56778661.23-P1P2	646	687	1468	-0.00962095	0.30303	0.411981
ACTB_+_5569721.23-P1P2	3174	3931	2584	0.0117206	0.0242171	0.0593756
ACTB_+_5570130.23-P1P2	2702	3618	1409	0.0226498	-0.0995912	-0.0936387
ACTB_-_5568781.23-P1P2	1307	1542	724	0.00491961	-0.055365	-0.0728867
ACTB_-_5570006.23-P1P2	2363	1388	1558	-0.0927654	0.150771	-0.0130597
ACTB_-_5570191.23-P1P2	2661	3296	2608	0.0117355	0.0680725	0.123107
ACTC1_+_35087479.23-P1P2	186	248	4043	0.0220549	0.783611	1.18765
ACTC1_-_35087222.23-P1P2	295	154	157	-0.109287	0.128008	-0.0866374
ACTC1_-_35087295.23-P1P2	349	210	4	-0.0893893	-0.813317	-1.405
ACTC1_-_35087685.23-P1P2	543	714	3577	0.0201068	0.504552	0.777571
ACTC1_-_35087711.23-P1P2	386	427	135	-0.00410063	-0.148895	-0.23085
ACTG1_-_79479746.23-P1P2	2011	2346	2093	0.00334158	0.0964564	0.143746
ACTG1_-_79479777.23-P1P2	1836	2406	2158	0.019631	0.0977169	0.185524
ACTG1_-_79479780.23-P1P2	1357	1157	689	-0.0405732	0.000852744	-0.102803
ACTG1_-_79479785.23-P1P2	2229	2037	2298	-0.0308565	0.151959	0.140489
ACTG1_-_79479816.23-P1P2	3320	4573	3154	0.0266103	0.035583	0.112398
ACTG2_+_74120163.23-P1	272	259	63	-0.0250996	-0.210904	-0.372407
ACTG2_+_74120172.23-P1	424	428	629	-0.0169248	0.214502	0.265493
ACTG2_+_74120202.23-P1	341	353	35	-0.0133957	-0.423152	-0.651969
ACTG2_+_74128454.23-P2	456	220	241	-0.12033	0.145007	-0.0890303
ACTG2_+_74128598.23-P2	333	304	363	-0.0310022	0.165396	0.159648
ACTG2_-_74120192.23-P1	512	594	253	0.00256771	-0.0784116	-0.112127
ACTG2_-_74120376.23-P1	327	325	471	-0.0190993	0.211197	0.25536
ACTG2_-_74128450.23-P2	299	201	123	-0.0738662	0.0072914	-0.175098
ACTG2_-_74128624.23-P2	467	501	251	-0.00839647	-0.0400178	-0.0832528
ACTG2_-_74128769.23-P2	179	154	49	-0.0393108	-0.147387	-0.315008
ACTL10_+_32254796.23-P1P2	589	808	751	0.0260404	0.106143	0.213481
ACTL10_-_32254768.23-P1P2	895	958	1798	-0.00871201	0.272346	0.369645
ACTL10_-_32254788.23-P1P2	1337	1568	958	0.00408295	0.00691586	0.015517
ACTL10_-_32254809.23-P1P2	747	797	224	-0.00916507	-0.176732	-0.283699
ACTL10_-_32254824.23-P1P2	328	362	1153	-0.00442503	0.397434	0.561833
ACTL6A_+_179280744.23-P1P2	690	1008	1256	0.0348501	0.175468	0.335772
ACTL6A_+_179280755.23-P1P2	277	190	221	-0.0710445	0.15919	0.0524366
ACTL6A_+_179280849.23-P1P2	524	954	907	0.0656845	0.111496	0.318478
ACTL6A_-_179280784.23-P1P2	258	365	438	0.0303547	0.166565	0.311817
ACTL6A_-_179280860.23-P1P2	131	57	310	-0.134797	0.523975	0.425899
ACTL6B_+_100253966.23-P1P2	2758	3394	4567	0.0108245	0.193652	0.303261
ACTL6B_+_100253969.23-P1P2	3123	4361	3043	0.0285296	0.0383361	0.121104
ACTL6B_+_100254000.23-P1P2	3102	4122	2923	0.02158	0.0421508	0.109601
ACTL6B_-_100254007.23-P1P2	2975	3614	3393	0.00901312	0.108521	0.175177
ACTL6B_-_100254010.23-P1P2	619	642	2105	-0.0131299	0.404293	0.550448
ACTL7A_+_111624526.23-P1P2	66	54	125	-0.0463474	0.321953	0.349396
ACTL7A_-_111624563.23-P1P2	1078	1158	528	-0.00821297	-0.0622968	-0.11516
ACTL7A_-_111624608.23-P1P2	179	299	510	0.0536227	0.249732	0.489669
ACTL7A_-_111624654.23-P1P2	129	188	191	0.0345136	0.127189	0.264827
ACTL7A_-_111624958.23-P1P2	262	241	389	-0.0299423	0.236681	0.26578
ACTL7B_+_111617819.23-P1P2	380	326	94	-0.0397087	-0.170676	-0.349808
ACTL7B_+_111617857.23-P1P2	441	379	149	-0.0394614	-0.0973559	-0.242713
ACTL7B_+_111618198.23-P1P2	423	1036	1882	0.107226	0.264632	0.642764
ACTL7B_-_111618185.23-P1P2	234	85	58	-0.160082	0.03305	-0.349121
ACTL7B_-_111618259.23-P1P2	647	977	234	0.0394875	-0.214563	-0.219329
ACTL8_+_18081845.23-P1P2	326	488	318	0.0382658	0.0221574	0.121483
ACTL8_+_18081855.23-P1P2	196	141	13	-0.0643719	-0.440344	-0.801952
ACTL8_-_18081836.23-P1P2	441	589	356	0.0222929	0.00436464	0.0564695
ACTL8_-_18081842.23-P1P2	370	650	80	0.0606838	-0.372025	-0.396043
ACTL8_-_18081895.23-P1P2	476	386	256	-0.0475954	0.0263209	-0.0830344
ACTL9_+_8808720.23-P1P2	1018	1242	1322	0.00961708	0.138208	0.219776
ACTL9_+_8808755.23-P1P2	511	615	352	0.00770791	-0.00852398	0.00198229
ACTL9_+_8808881.23-P1P2	553	571	351	-0.0137534	0.00835984	-0.0261274
ACTL9_-_8808643.23-P1P2	411	332	1052	-0.0481385	0.396212	0.452857
ACTL9_-_8809073.23-P1P2	700	740	1591	-0.0104564	0.304484	0.412043
ACTN1_+_69445571.23-P1P2	98	50	3	-0.112498	-0.541947	-1.06754
ACTN1_-_69445619.23-P1P2	341	261	580	-0.0556887	0.312298	0.312465
ACTN1_-_69445944.23-P1P2	403	504	161	0.0130847	-0.146451	-0.185154
ACTN1_-_69445956.23-P1P2	386	315	46	-0.0467107	-0.331579	-0.600672
ACTN1_-_69446029.23-P1P2	363	264	705	-0.062845	0.355754	0.35803
ACTN2_+_236849796.23-P1P2	61	31	89	-0.11305	0.372877	0.259778
ACTN2_+_236849840.23-P1P2	380	583	252	0.0417111	-0.0749274	-0.011072
ACTN2_+_236849897.23-P1P2	861	753	771	-0.0370131	0.129032	0.0920931
ACTN2_-_236849849.23-P1P2	407	382	406	-0.0271192	0.137856	0.129172
ACTN2_-_236850209.23-P1P2	486	910	263	0.0696154	-0.170129	-0.0809095
ACTN3_+_66313715.23-P1P2	250	412	75	0.0517325	-0.279454	-0.283546
ACTN3_+_66313730.23-P1P2	306	324	231	-0.0102339	0.0434285	0.0334368
ACTN3_+_66313881.23-P1P2	443	857	279	0.0741861	-0.14197	-0.0288019
ACTN3_-_66313676.23-P1P2	417	342	207	-0.0460119	0.00469658	-0.110558
ACTN3_-_66314441.23-P1P2	722	954	422	0.0207882	-0.0694642	-0.0544482
ACTN4_-_39138303.23-P1P2	396	463	184	0.00365438	-0.0948019	-0.133267
ACTN4_-_39138358.23-P1P2	342	367	799	-0.00835805	0.307448	0.421493
ACTN4_-_39138687.23-P1P2	512	622	535	0.00901933	0.0878097	0.145112
ACTN4_-_39138723.23-P1P2	518	1200	1268	0.0994309	0.136481	0.437525
ACTN4_-_39138727.23-P1P2	540	510	149	-0.026246	-0.167569	-0.312279
ACTR10_+_58666878.23-P1P2	123	391	183	0.143751	-0.0561164	0.26649
ACTR10_+_58666892.23-P1P2	511	131	293	-0.208896	0.313828	-0.0610355
ACTR10_+_58666925.23-P1P2	252	9	49	-0.484973		-0.432499
ACTR10_+_58666938.23-P1P2	108	9	0	-0.366295		-1.48145
ACTR10_+_58667079.23-P1P2	70	4	0	-0.419141		-1.33421
ACTR1A_+_104262452.23-P1P2	207	88	39	-0.138051	-0.0690188	-0.443336
ACTR1A_+_104262461.23-P1P2	492	559	161	-0.000357448	-0.170946	-0.253696
ACTR1A_-_104261998.23-P1P2	446	317	11	-0.0660614	-0.671458	-1.14176
ACTR1A_-_104262054.23-P1P2	437	323	643	-0.0605797	0.286279	0.262681
ACTR1A_-_104262086.23-P1P2	166	50	0	-0.186316	-0.806461	-1.62801
ACTR1B_+_98280441.23-P1P2	288	638	386	0.0931666	0.00459986	0.23062
ACTR1B_+_98280464.23-P1P2	390	447	373	0.000866896	0.0806419	0.114708
ACTR1B_-_98279951.23-P1P2	352	591	1861	0.0543409	0.394732	0.702025
ACTR1B_-_98280407.23-P1P2	424	362	489	-0.0403831	0.194567	0.17901
ACTR1B_-_98280450.23-P1P2	268	246	131	-0.0302375	-0.0255864	-0.115855
ACTR2_+_65455294.23-P1P2	45	1	3
ACTR2_+_65455348.23-P1P2	350	181	18	-0.110606	-0.422444	-0.889336
ACTR2_-_65454953.23-P1P2	130	40	1	-0.183331		-1.54197
ACTR2_-_65454971.23-P1P2	164	66	1	-0.145731	-0.867439	-1.62178
ACTR2_-_65455345.23-P1P2	228	323	63	0.0305465	-0.26313	-0.311794
ACTR3B_+_152457249.23-P1P2	2009	2221	3129	-0.00418833	0.204509	0.282214
ACTR3B_+_152457287.23-P1P2	3305	3004	2883	-0.0316153	0.113721	0.0830938
ACTR3B_+_152457301.23-P1P2	2983	3980	3524	0.0221488	0.0946656	0.187267
ACTR3B_+_152457333.23-P1P2	1522	1726	828	-0.000622095	-0.0502812	-0.0790934
ACTR3B_+_152457345.23-P1P2	786	1354	2406	0.0579374	0.259414	0.514312
ACTR3C_+_150020242.23-P1P2	467	816	653	0.0599296	0.0707424	0.245175
ACTR3C_+_150020273.23-P1P2	896	1041	1378	0.00276968	0.189774	0.277876
ACTR3C_+_150020641.23-P1P2	759	1069	747	0.0297299	0.0386775	0.124543
ACTR3C_-_150020122.23-P1P2	413	254	31	-0.0863286	-0.374012	-0.759459
ACTR3C_-_150020411.23-P1P2	902	903	480	-0.0180848	-0.0260126	-0.0866713
ACTR3_+_114647775.23-P1P2	2582	1064	237	-0.142414	-0.231725	-0.690347
ACTR3_+_114648069.23-P1P2	1497	566	423	-0.154473	0.0545689	-0.304112
ACTR3_-_114647984.23-P1P2	2237	1144	196	-0.11217	-0.293795	-0.706325
ACTR3_-_114647989.23-P1P2	2844	725	170	-0.209684	-0.219579	-0.837677
ACTR3_-_114648039.23-P1P2	1999	940	217	-0.123924	-0.223271	-0.632723
ACTR5_+_37377138.23-P1P2	282	169	7	-0.0899557	-0.629592	-1.13955
ACTR5_+_37377152.23-P1P2	247	254	179	-0.0143257	0.0406796	0.01941
ACTR5_+_37377158.23-P1P2	418	228	1388	-0.10314	0.550642	0.542263
ACTR5_-_37377124.23-P1P2	278	287	449	-0.0137773	0.229292	0.294691
ACTR5_-_37377127.23-P1P2	168	56	159	-0.17212	0.370253	0.111105
ACTR6_+_100593852.23-P1P2	533	118	269	-0.229439	0.318333	-0.10487
ACTR6_+_100594789.23-P1P2	360	348	84	-0.0229885	-0.212723	-0.369872
ACTR6_+_100594811.23-P1P2	231	430	11	0.0687934	-0.743565	-0.915772
ACTR6_-_100594606.23-P1P2	374	25	10	-0.397176		-1.11402
ACTR6_-_100594621.23-P1P2	534	534	9	-0.01824	-0.842255	-1.27255
ACTR8_+_53916118.23-P1P2	2695	1758	6008	-0.0780798	0.414093	0.405398
ACTR8_+_53916142.23-P1P2	2301	480	1278	-0.23777	0.355049	-0.0719761
ACTR8_+_53916157.23-P1P2	1902	809	4960	-0.137978	0.552319	0.459261
ACTR8_-_53915974.23-P1P2	827	563	2207	-0.0720994	0.44654	0.467191
ACTR8_-_53916193.23-P1P2	1558	1906	3227	0.00999817	0.247977	0.380136
ACTRT1_+_127185986.23-P1P2	295	197	33	-0.0747952	-0.299122	-0.622406
ACTRT1_+_127186306.23-P1P2	680	875	345	0.0170754	-0.0966675	-0.103063
ACTRT1_+_127186328.23-P1P2	330	407	38	0.0111351	-0.437368	-0.612457
ACTRT1_-_127185969.23-P1P2	441	366	526	-0.0443502	0.209219	0.190561
ACTRT1_-_127186343.23-P1P2	466	778	393	0.0535503	-0.0380699	0.0714935
ACTRT2_+_2938135.23-P1P2	357	449	66	0.0138757	-0.330027	-0.449836
ACTRT2_+_2938467.23-P1P2	288	647	614	0.0951287	0.111064	0.390058
ACTRT2_-_2938118.23-P1P2	305	329	1029	-0.00763042	0.393131	0.547723
ACTRT2_-_2938494.23-P1P2	289	156	532	-0.104601	0.413589	0.339626
ACTRT2_-_2938499.23-P1P2	203	215	318	-0.0101956	0.216017	0.284195
ACTRT3_+_169487270.23-P1P2	166	136	94	-0.04616	0.0360886	-0.0653279
ACTRT3_+_169487327.23-P1P2	532	492	181	-0.0291883	-0.113058	-0.240325
ACTRT3_+_169487330.23-P1P2	411	338	107	-0.0456298	-0.14859	-0.332251
ACTRT3_+_169487342.23-P1P2	330	160	78	-0.119637	-0.0464772	-0.36544
ACTRT3_-_169487289.23-P1P2	581	505	1041	-0.0378764	0.294529	0.330341
ACVR1B_+_52345561.23-P1P2	269	394	327	0.0352153	0.0793622	0.197085
ACVR1B_+_52345897.23-P1P2	85	59	0	-0.0693805	-0.844898	-1.40005
ACVR1B_+_52345907.23-P1P2	179	217	1	0.00872464	-1.14894	-1.65184
ACVR1B_-_52345530.23-P1P2	327	418	82	0.0161496	-0.261769	-0.345124
ACVR1B_-_52345917.23-P1P2	373	173	135	-0.125852	0.0647872	-0.219082
ACVR1C_+_158484889.23-P1P2	502	863	249	0.0576506	-0.170525	-0.110826
ACVR1C_+_158484901.23-P1P2	488	562	159	0.00153566	-0.175169	-0.255186
ACVR1C_+_158484938.23-P1P2	514	263	761	-0.112095	0.374729	0.26481
ACVR1C_+_158485339.23-P1P2	954	1162	1265	0.00938614	0.143531	0.22694
ACVR1C_-_158485307.23-P1P2	154	102	14	-0.0759449	-0.346239	-0.693657
ACVR1_+_158732079.23-P1P2	290	210	463	-0.06345	0.310432	0.290722
ACVR1_+_158732198.23-P1P2	465	618	882	0.0216024	0.207572	0.34991
ACVR1_+_158732232.23-P1P2	145	110	0	-0.0569341	-0.990394	-1.58185
ACVR1_+_158732258.23-P1P2	133	291	1051	0.0914292	0.427162	0.84008
ACVR1_-_158732511.23-P1P2	495	557	374	-0.00171096	0.0292419	0.0337341
ACVR2A_+_148602294.23-P1P2	86	85	386	-0.0198782	0.481325	0.645778
ACVR2A_+_148602343.23-P1P2	539	693	117	0.016961	-0.297268	-0.394691
ACVR2A_+_148602346.23-P1P2	284	250	24	-0.0361004	-0.430788	-0.718741
ACVR2A_-_148602102.23-P1P2	367	408	268	-0.00340608	0.0240457	0.0220301
ACVR2A_-_148602669.23-P1P2	272	274	35	-0.0172138	-0.363235	-0.574311
ACVR2B_+_38495339.23-P1P2	178	173	638	-0.0222308	0.432098	0.568513
ACVR2B_+_38495450.23-P1P2	352	534	3231	0.0401352	0.549194	0.891525
ACVR2B_+_38495606.23-P1P2	628	652	173	-0.0129868	-0.190342	-0.312838
ACVR2B_+_38495842.23-P1P2	684	1229	1149	0.0638393	0.107526	0.308187
ACVR2B_-_38495819.23-P1P2	376	427	77	-0.000424104	-0.281687	-0.414697
ACVRL1_+_52300726.23-P1P2	259	510	54	0.0766673	-0.407615	-0.408535
ACVRL1_+_52300742.23-P1P2	328	404	278	0.0109503	0.0350401	0.0732054
ACVRL1_+_52300819.23-P1P2	241	119	12	-0.117082	-0.419154	-0.900441
ACVRL1_-_52300776.23-P1P2	601	584	22	-0.0222591	-0.652029	-1.00612
ACVRL1_-_52301119.23-P1P2	376	209	116	-0.100495	-0.0157973	-0.273937
ACY1_+_52017535.23-P1P2	471	525	278	-0.00303702	-0.026921	-0.0510878
ACY1_+_52017980.23-P1P2	778	1136	339	0.0347815	-0.162556	-0.155336
ACY1_-_52017547.23-P1P2	365	300	606	-0.0457093	0.289733	0.304165
ACY1_-_52017921.23-P1P2	119	119	1	-0.01824	-1.00685	-1.51161
ACY1_-_52017938.23-P1P2	138	166	14	0.00763527	-0.461421	-0.655975
ACY3_+_67414985.23-P2	422	269	501	-0.0813115	0.270528	0.188962
ACY3_+_67415013.23-P2	195	150	15	-0.0549887	-0.421133	-0.75104
ACY3_+_67417722.23-P1	91	9	1	-0.342305		-1.41946
ACY3_+_67417960.23-P1	637	466	1443	-0.0620228	0.390768	0.4109
ACY3_+_67418110.23-P1	943	968	279	-0.014575	-0.170775	-0.288314
ACY3_-_67414577.23-P2	671	640	571	-0.0248653	0.0964645	0.0745837
ACY3_-_67414607.23-P2	705	1148	853	0.050054	0.0531983	0.195475
ACY3_-_67414970.23-P2	461	1222	1060	0.118304	0.089809	0.416024
ACY3_-_67417956.23-P1	33	91	0	0.123838	-0.945991
ACY3_-_67418149.23-P1	300	673	510	0.0949294	0.0578534	0.312288
ACYP1_+_75530659.23-P1	2410	2469	2820	-0.0148522	0.154882	0.183985
ACYP1_+_75530680.23-P1	2402	3096	3593	0.0173105	0.158655	0.26834
ACYP1_-_75530695.23-P1	1891	1546	2061	-0.0464544	0.191446	0.159588
ACYP1_-_75530711.23-P1	2039	2494	1658	0.00997359	0.0268848	0.0589656
ACYP1_-_75530721.23-P1	907	1084	984	0.00672996	0.100554	0.158007
ACYP1_-_75535758.23-P2	1119	891	643	-0.0501538	0.0462964	-0.0602966
ACYP1_-_75536000.23-P2	2844	3630	1945	0.0159395	-0.0241286	-0.00049472
ACYP1_-_75536179.23-P2	2418	3134	603	0.0180892	-0.266354	-0.347026
ACYP1_-_75536183.23-P2	2583	3043	3774	0.00471602	0.174363	0.260267
ACYP1_-_75536194.23-P2	2040	2826	2241	0.0274098	0.0685895	0.162297
ACYP2_+_54342830.23-P1P2	484	344	297	-0.0660651	0.0886998	-0.0377311
ACYP2_-_54342821.23-P1P2	132	88	72	-0.0750324	0.0759849	-0.0781894
ACYP2_-_54343153.23-P1P2	437	538	127	0.0108836	-0.217994	-0.29446
ACYP2_-_54343157.23-P1P2	372	365	557	-0.0209008	0.223409	0.268678
ACYP2_-_54343180.23-P1P2	446	385	371	-0.0388405	0.114685	0.0667736
ADAD1_+_123300801.23-P1P2	298	374	243	0.0135781	0.0214644	0.0599327
ADAD1_-_123300726.23-P1P2	562	574	1147	-0.0152807	0.287173	0.375071
ADAD1_-_123300732.23-P1P2	394	374	251	-0.0255368	0.0291252	-0.0248654
ADAD1_-_123300755.23-P1P2	280	412	6	0.0358588	-0.876807	-1.19006
ADAD1_-_123300758.23-P1P2	156	101	437	-0.0791323	0.469884	0.483848
ADAD2_+_84224814.23-P1P2	288	268	231	-0.0283211	0.0883073	0.0542613
ADAD2_+_84225182.23-P1P2	495	773	471	0.0441911	0.00627432	0.112946
ADAD2_-_84224806.23-P1P2	909	960	1642	-0.0105939	0.250387	0.333137
ADAD2_-_84224870.23-P1P2	561	533	29	-0.0254114	-0.565081	-0.887572
ADAD2_-_84224880.23-P1P2	811	706	1120	-0.0376607	0.232586	0.240904
ADAL_-_43623106.23-P1P2	313	708	1089	0.0960888	0.225278	0.558296
ADAL_-_43623112.23-P1P2	128	150	50	0.00397544	-0.136385	-0.192874
ADAL_-_43623116.23-P1P2	953	940	1208	-0.0201638	0.182771	0.211463
ADAL_-_43623128.23-P1P2	303	200	178	-0.0764262	0.0958839	-0.0527064
ADAL_-_43623140.23-P1P2	37	3	0
ADAM10_+_59041561.23-P1P2	428	706	208	0.0518627	-0.165585	-0.117846
ADAM10_+_59041886.23-P1P2	430	132	8595	-0.183657	1.11113	1.15885
ADAM10_-_59041337.23-P1P2	521	488	48	-0.0274052	-0.425043	-0.689072
ADAM10_-_59041501.23-P1P2	673	904	968	0.0230917	0.139623	0.254875
ADAM10_-_59041703.23-P1P2	681	363	420	-0.106365	0.15794	-0.0359981
ADAM11_+_42836733.23-P1P2	580	546	319	-0.0267013	-0.00366062	-0.0753388
ADAM11_+_42836787.23-P1P2	281	160	181	-0.0971233	0.152612	-0.0210731
ADAM11_+_42836832.23-P1P2	282	406	315	0.0328071	0.0634241	0.168031
ADAM11_+_42836963.23-P1P2	309	351	159	-0.000389077	-0.0638409	-0.0982159
ADAM11_-_42836572.23-P1P2	204	105	17	-0.111267	-0.307175	-0.723545
ADAM12_+_128076604.23-P1P2	5874	7827	4711	0.0219655	0.00337518	0.0542294
ADAM12_+_128076607.23-P1P2	3656	3970	4484	-0.00669891	0.15224	0.200141
ADAM12_-_128076590.23-P1P2	999	668	521	-0.0746125	0.0646639	-0.0936019
ADAM12_-_128076617.23-P1P2	1273	1240	1850	-0.0219188	0.218066	0.258421
ADAM12_-_128077031.23-P1P2	3226	3635	4017	-0.00152066	0.147078	0.205344
ADAM15_+_155023192.23-P1P2	3008	2744	2550	-0.0311064	0.106104	0.0732777
ADAM15_+_155023202.23-P1P2	2096	2254	1774	-0.00806047	0.0668087	0.072724
ADAM15_+_155023394.23-P1P2	2603	3381	3069	0.0183886	0.100546	0.186587
ADAM15_+_155024155.23-P1P2	2757	3591	2428	0.0187781	0.0308848	0.0863673
ADAM15_-_155024217.23-P1P2	2268	2487	2307	-0.00532872	0.105676	0.135874
ADAM17_+_9695837.23-P1P2	3953	5221	6847	0.0207288	0.187567	0.318714
ADAM17_+_9695867.23-P1P2	3784	4553	2248	0.00767317	-0.043469	-0.0488563
ADAM17_+_9695885.23-P1P2	1724	2551	908	0.0366438	-0.120866	-0.0902195
ADAM17_-_9695930.23-P1P2	2559	3687	3939	0.0329122	0.139081	0.278172
ADAM17_-_9695934.23-P1P2	1696	1719	1338	-0.0163532	0.0641841	0.0485751
ADAM18_+_39442161.23-P1P2	311	510	5	0.0510399	-0.970395	-1.28875
ADAM18_+_39442286.23-P1P2	444	499	921	-0.00188267	0.26839	0.380646
ADAM18_+_39442506.23-P1P2	308	351	193	6.5e-05	-0.0180091	-0.0305371
ADAM18_-_39442133.23-P1P2	77	0	0	-0.628473		-1.36651
ADAM18_-_39442196.23-P1P2	445	478	283	-0.00822004	-0.000523582	-0.0254595
ADAM19_+_157002746.23-P1P2	2805	3425	4644	0.00973122	0.195456	0.3032
ADAM19_-_157002294.23-P1P2	3290	4037	3026	0.0104198	0.0552694	0.101285
ADAM19_-_157002314.23-P1P2	2162	2137	5119	-0.0198691	0.330048	0.426088
ADAM19_-_157002317.23-P1P2	3196	3892	5326	0.00935657	0.197632	0.305443
ADAM19_-_157002452.23-P1P2	584	759	290	0.0184718	-0.104104	-0.110439
ADAM20_+_71001702.23-P1P2	499	1438	137	0.130008	-0.43259	-0.313998
ADAM20_-_71001316.23-P1P2	744	949	539	0.0158479	-0.0103456	0.0192991
ADAM20_-_71001647.23-P1P2	418	312	1213	-0.0592067	0.444586	0.495971
ADAM20_-_71001696.23-P1P2	463	628	1167	0.0244544	0.269997	0.44757
ADAM20_-_71001740.23-P1P2	205	234	777	0.000292518	0.407282	0.587706
ADAM21_+_70918885.23-P1P2	231	147	481	-0.0815484	0.403809	0.381957
ADAM21_+_70919022.23-P1P2	318	193	167	-0.0881842	0.0892233	-0.0912155
ADAM21_+_70919032.23-P1P2	438	315	410	-0.0644127	0.185785	0.107325
ADAM21_-_70918928.23-P1P2	240	256	8	-0.00920022	-0.696227	-1.03829
ADAM21_-_70919038.23-P1P2	539	519	694	-0.0235362	0.192167	0.216839
ADAM22_+_87563621.23-P1P2	2367	3242	1463	0.0258207	-0.0647442	-0.0352515
ADAM22_+_87563949.23-P1P2	2011	2290	2466	-4.24e-05	0.140957	0.200079
ADAM22_-_87563632.23-P1P2	2696	3199	1163	0.00572124	-0.115862	-0.158785
ADAM22_-_87563945.23-P1P2	1591	3058	1070	0.0732799	-0.124912	-0.00624989
ADAM22_-_87564057.23-P1P2	2532	3226	3973	0.0156891	0.172704	0.284768
ADAM23_+_207308275.23-P1P2	341	293	21	-0.0394896	-0.499906	-0.827437
ADAM23_+_207308623.23-P1P2	251	137	106	-0.103047	0.062771	-0.166083
ADAM23_+_207308716.23-P1P2	784	1100	1018	0.0291948	0.105123	0.219735
ADAM23_-_207308263.23-P1P2	359	592	2885	0.0518196	0.498019	0.845855
ADAM23_-_207308295.23-P1P2	427	745	5896	0.0597216	0.612695	1.03179
ADAM28_+_24151604.23-P1P2	1591	1144	640	-0.0644387	-0.0139227	-0.18279
ADAM28_+_24151615.23-P1P2	354	699	1387	0.0770555	0.285511	0.5991
ADAM28_+_24151646.23-P1P2	1453	1634	1419	-0.00179596	0.0900789	0.121884
ADAM28_+_24151656.23-P1P2	2547	2535	3331	-0.0189014	0.18803	0.222198
ADAM28_+_24151691.23-P1P2	2999	2879	3420	-0.0239597	0.164171	0.17514
ADAM29_+_175839595.23-P1P2	376	683	201	0.0653671	-0.165848	-0.0851104
ADAM29_+_175839605.23-P1P2	181	54	919	-0.187653	0.793778	0.688131
ADAM29_+_175839643.23-P1P2	460	446	312	-0.0225691	0.0389372	-0.00333675
ADAM29_-_175839539.23-P1P2	320	351	1	-0.0052886	-1.26267	-1.85139
ADAM29_-_175839601.23-P1P2	743	706	154	-0.0253947	-0.236676	-0.410562
ADAM2_+_39695270.23-P1P2	742	1079	129	0.034207	-0.378891	-0.470946
ADAM2_-_39695260.23-P1P2	388	316	241	-0.0469907	0.0593645	-0.0335595
ADAM2_-_39695623.23-P1P2	571	601	528	-0.0110677	0.0928176	0.103124
ADAM2_-_39695635.23-P1P2	301	434	176	0.0330155	-0.0900172	-0.054313
ADAM2_-_39695737.23-P1P2	318	206	153	-0.0790538	0.0530987	-0.121291
ADAM30_+_120439037.23-P1P2	377	360	221	-0.0247028	0.00804331	-0.0534392
ADAM30_+_120439094.23-P1P2	434	421	577	-0.0224997	0.197994	0.227845
ADAM30_+_120439103.23-P1P2	601	867	842	0.0330869	0.116525	0.24584
ADAM30_-_120439075.23-P1P2	89	145	12	0.0501266	-0.46589	-0.558261
ADAM30_-_120439090.23-P1P2	404	609	334	0.0392442	-0.0186196	0.0646586
ADAM32_+_38965125.23-P1P2	127	96	7	-0.0574363	-0.495835	-0.865537
ADAM32_+_38965287.23-P1P2	429	349	421	-0.0471478	0.167805	0.123551
ADAM32_+_38965299.23-P1P2	606	619	686	-0.015267	0.147751	0.172611
ADAM32_-_38965264.23-P1P2	422	503	679	0.00635376	0.194405	0.293391
ADAM32_-_38965521.23-P1P2	279	209	269	-0.0587023	0.183134	0.11748
ADAM33_+_3662271.23-P1P2	456	521	1327	0.000425036	0.344562	0.496937
ADAM33_+_3662642.23-P1P2	423	416	1380	-0.0205773	0.407054	0.536193
ADAM33_-_3662191.23-P1P2	539	613	435	-0.000220377	0.0423185	0.0563818
ADAM33_-_3662194.23-P1P2	190	164	153	-0.038852	0.107025	0.0556204
ADAM33_-_3662638.23-P1P2	646	731	479	-0.000925674	0.0234703	0.0272774
ADAM7_+_24298515.23-P1P2	619	659	190	-0.00946919	-0.170699	-0.275683
ADAM7_+_24298519.23-P1P2	281	284	271	-0.0167525	0.112363	0.117571
ADAM7_+_24298600.23-P1P2	418	529	589	0.0147469	0.148855	0.247819
ADAM7_-_24298558.23-P1P2	269	261	73	-0.0224687	-0.17788	-0.317992
ADAM7_-_24298561.23-P1P2	485	525	122	-0.00713971	-0.221708	-0.344055
ADAM8_+_135090313.23-P1P2	381	375	1778	-0.0204633	0.491526	0.659159
ADAM8_-_135089929.23-P1P2	416	336	34	-0.0481548	-0.418334	-0.730215
ADAM8_-_135089932.23-P1P2	380	222	48	-0.0935254	-0.23876	-0.580671
ADAM8_-_135090331.23-P1P2	388	607	810	0.0444435	0.191679	0.382843
ADAM8_-_135090373.23-P1P2	281	421	25	0.0383863	-0.544394	-0.701071
ADAM9_+_38854489.23-P1P2	264	304	233	0.00152056	0.0605366	0.0871108
ADAM9_+_38854902.23-P1P2	609	436	672	-0.0650472	0.225762	0.163832
ADAM9_-_38854499.23-P1P2	317	339	48	-0.00884168	-0.338879	-0.518405
ADAM9_-_38854525.23-P1P2	309	242	345	-0.052473	0.207312	0.167872
ADAM9_-_38854669.23-P1P2	372	183	245	-0.117605	0.192451	-0.0134399
ADAMDEC1_+_24242051.23-P1P2	161	138	1	-0.0398315	-1.04189	-1.61544
ADAMDEC1_+_24242054.23-P1P2	188	56	546	-0.187874	0.662036	0.496248
ADAMDEC1_+_24242074.23-P1P2	333	242	133	-0.0629502	-0.0181256	-0.185243
ADAMDEC1_-_24242003.23-P1P2	553	696	381	0.0139744	-0.0190626	0.00204405
ADAMDEC1_-_24242085.23-P1P2	844	730	81	-0.0385649	-0.396539	-0.675042
ADAMTS10_+_8675521.23-P1P2	451	461	28	-0.0151682	-0.539058	-0.824656
ADAMTS10_+_8675559.23-P1P2	483	393	606	-0.0471229	0.225869	0.207945
ADAMTS10_+_8675562.23-P1P2	425	384	885	-0.0324493	0.320916	0.381973
ADAMTS10_-_8675371.23-P1P2	216	359	339	0.0529205	0.109888	0.28484
ADAMTS10_-_8675595.23-P1P2	612	598	642	-0.0214813	0.140236	0.146456
ADAMTS12_+_33891838.23-P1P2	2139	2768	1238	0.0178676	-0.0668554	-0.0578218
ADAMTS12_+_33892096.23-P1P2	2307	1753	2214	-0.0567052	0.178663	0.115884
ADAMTS12_-_33891689.23-P1P2	2540	2520	1667	-0.0193472	0.0257123	-0.0146431
ADAMTS12_-_33892035.23-P1P2	2523	3030	2190	0.00740834	0.0466603	0.0813962
ADAMTS12_-_33892078.23-P1P2	3367	3847	2004	0.000427032	-0.0307929	-0.0482161
ADAMTS13_+_136287462.23-P1P2	344	491	194	0.0315964	-0.0961724	-0.066733
ADAMTS13_+_136287556.23-P1P2	684	960	385	0.0292395	-0.0926494	-0.0673963
ADAMTS13_+_136287621.23-P1P2	378	499	1178	0.0206584	0.326597	0.520465
ADAMTS13_-_136287551.23-P1P2	424	280	56	-0.0763601	-0.257199	-0.565355
ADAMTS13_-_136287562.23-P1P2	174	128	11	-0.0612442	-0.456976	-0.818438
ADAMTS14_+_72432279.23-P1P2	719	778	225	-0.00719352	-0.169972	-0.269046
ADAMTS14_+_72432594.23-P1P2	373	274	138	-0.0614438	-0.0387693	-0.211532
ADAMTS14_-_72432269.23-P1P2	652	475	2072	-0.0626035	0.47181	0.527179
ADAMTS14_-_72432290.23-P1P2	364	269	61	-0.0606023	-0.227493	-0.483568
ADAMTS14_-_72432297.23-P1P2	459	399	268	-0.0378619	0.0293211	-0.0548066
ADAMTS15_+_130318578.23-P1P2	925	1259	306	0.0249399	-0.211092	-0.249964
ADAMTS15_+_130318949.23-P1P2	469	1184	351	0.11147	-0.164117	0.0304659
ADAMTS15_+_130318978.23-P1P2	398	574	304	0.0330496	-0.0268795	0.0374706
ADAMTS15_+_130318981.23-P1P2	258	200	115	-0.0539071	-0.00743466	-0.147539
ADAMTS15_-_130318977.23-P1P2	478	718	1145	0.0387477	0.233821	0.430081
ADAMTS16_+_5140486.23-P2	220	316	96	0.0324805	-0.158328	-0.154839
ADAMTS16_+_5140497.23-P2	429	269	131	-0.0836158	-0.0467254	-0.277461
ADAMTS16_+_5140517.23-P2	371	438	1139	0.00501359	0.349472	0.515321
ADAMTS16_+_5140760.23-P2	429	400	782	-0.0280436	0.281997	0.336253
ADAMTS16_+_5140912.23-P2	621	846	168	0.0250673	-0.258882	-0.319062
ADAMTS16_+_5146334.23-P1	359	438	205	0.00961897	-0.0561135	-0.0624492
ADAMTS16_+_5146341.23-P1	384	569	46	0.0368399	-0.471428	-0.598887
ADAMTS16_+_5146377.23-P1	395	207	1	-0.108747	-1.13778	-1.92372
ADAMTS16_-_5146381.23-P1	10	0	0
ADAMTS16_-_5146595.23-P1	288	222	214	-0.0546972	0.114765	0.0280037
ADAMTS17_+_100882122.23-P1P2	522	450	1311	-0.0390288	0.376342	0.446338
ADAMTS17_-_100882079.23-P1P2	467	416	332	-0.0344379	0.0701007	0.0128177
ADAMTS17_-_100882118.23-P1P2	417	424	123	-0.0159082	-0.169244	-0.289361
ADAMTS17_-_100882163.23-P1P2	486	1020	176	0.085599	-0.292116	-0.218883
ADAMTS17_-_100882166.23-P1P2	829	1248	337	0.0390585	-0.186194	-0.179179
ADAMTS18_+_77468466.23-P1P2	317	499	218	0.0453093	-0.0724093	0.00140923
ADAMTS18_+_77468714.23-P1P2	485	865	457	0.0628004	-0.0274576	0.109591
ADAMTS18_+_77468890.23-P1P2	435	718	150	0.0519511	-0.246886	-0.235709
ADAMTS18_-_77468494.23-P1P2	206	271	19	0.0201725	-0.505116	-0.68869
ADAMTS18_-_77468873.23-P1P2	255	323	104	0.0148704	-0.14458	-0.178057
ADAMTS19_+_128796013.23-P1P2	307	368	10	0.00714519	-0.729282	-1.04621
ADAMTS19_+_128796021.23-P1P2	659	492	393	-0.059174	0.0703091	-0.0475418
ADAMTS19_-_128796009.23-P1P2	324	461	198	0.0311555	-0.0764347	-0.0391476
ADAMTS19_-_128796089.23-P1P2	447	646	139	0.0333386	-0.239907	-0.271218
ADAMTS19_-_128796244.23-P1P2	592	836	207	0.0301004	-0.206698	-0.230927
ADAMTS1_+_28216554.23-P2	758	742	912	-0.0212282	0.172234	0.19355
ADAMTS1_+_28216570.23-P2	345	246	480	-0.0656126	0.281539	0.243455
ADAMTS1_+_28216594.23-P2	452	634	489	0.0291542	0.0620273	0.157044
ADAMTS1_+_28217278.23-P1	426	293	141	-0.0706626	-0.0495395	-0.249782
ADAMTS1_+_28217659.23-P1	438	419	68	-0.0244517	-0.306611	-0.509822
ADAMTS1_+_28217664.23-P1	255	51	203	-0.24367	0.450152	0.05168
ADAMTS1_+_28217696.23-P1	539	773	617	0.0322632	0.0701339	0.176443
ADAMTS1_-_28216131.23-P2	758	559	512	-0.0608953	0.102674	-0.00475727
ADAMTS1_-_28216582.23-P2	290	220	202	-0.0569341	0.103257	0.00580378
ADAMTS1_-_28217257.23-P1	506	563	467	-0.00328875	0.0792299	0.102466
ADAMTS20_+_43945551.23-P1P2	3185	4252	3005	0.0222307	0.0413505	0.110035
ADAMTS20_+_43945593.23-P1P2	2842	3029	2274	-0.00931424	0.0556402	0.0534284
ADAMTS20_+_43945604.23-P1P2	1389	1873	1481	0.0236342	0.0679075	0.152047
ADAMTS20_+_43945717.23-P1P2	1342	1378	2676	-0.0145321	0.280413	0.367087
ADAMTS20_-_43945984.23-P1P2	2250	2855	1738	0.0151159	0.00605771	0.0413278
ADAMTS2_+_178772088.23-P1P2	452	1008	340	0.0940999	-0.133586	0.0322108
ADAMTS2_+_178772185.23-P1P2	505	588	1018	0.00307389	0.253256	0.370823
ADAMTS2_-_178772008.23-P1P2	509	587	1153	0.0017304	0.283111	0.410888
ADAMTS2_-_178772408.23-P1P2	434	312	1039	-0.064468	0.407966	0.429881
ADAMTS2_-_178772444.23-P1P2	419	388	110	-0.0290063	-0.174678	-0.329375
ADAMTS3_-_73434871.23-P1P2	488	640	462	0.0197397	0.0463665	0.111211
ADAMTS3_-_73434879.23-P1P2	424	454	88	-0.00866443	-0.264607	-0.410099
ADAMTS3_-_73434891.23-P1P2	490	917	498	0.0695406	-0.0209445	0.13558
ADAMTS3_-_73434922.23-P1P2	363	392	146	-0.00747452	-0.110143	-0.18284
ADAMTS3_-_73434972.23-P1P2	529	779	128	0.0359693	-0.303683	-0.357393
ADAMTS4_+_161168828.23-P1P2	321	329	202	-0.014792	0.00807909	-0.029082
ADAMTS4_-_161168418.23-P1P2	330	316	186	-0.024312	-0.00190282	-0.0669262
ADAMTS4_-_161168458.23-P1P2	565	536	860	-0.0256203	0.235265	0.274324
ADAMTS4_-_161168616.23-P1P2	419	310	9	-0.0604421	-0.713637	-1.18924
ADAMTS4_-_161168836.23-P1P2	524	486	35	-0.0287847	-0.498773	-0.79954
ADAMTS5_+_28339356.23-P1P2	605	899	774	0.0372344	0.0880372	0.214636
ADAMTS5_+_28339363.23-P1P2	872	1033	479	0.00549209	-0.0583161	-0.0757688
ADAMTS5_-_28338950.23-P1P2	85	67	0	-0.0515702	-0.8745	-1.40005
ADAMTS5_-_28339372.23-P1P2	795	1069	282	0.0232392	-0.191718	-0.225997
ADAMTS5_-_28339421.23-P1P2	707	501	69	-0.0664827	-0.345431	-0.669278
ADAMTS6_+_64777310.23-P1P2	212	206	206	-0.0222613	0.123445	0.120156
ADAMTS6_+_64777340.23-P1P2	554	535	561	-0.023128	0.134668	0.134331
ADAMTS6_+_64777661.23-P1P2	639	935	669	0.0350756	0.0442712	0.145777
ADAMTS6_-_64777602.23-P1P2	599	692	1673	0.00197518	0.332231	0.482829
ADAMTS6_-_64777679.23-P1P2	139	166	10	0.00662395	-0.540999	-0.774033
ADAMTS7_+_79103687.23-P1P2	196	310	347	0.045975	0.150112	0.326227
ADAMTS7_-_79103352.23-P1P2	454	311	716	-0.0712281	0.320666	0.28651
ADAMTS7_-_79103383.23-P1P2	186	111	61	-0.0905451	-0.0181416	-0.25294
ADAMTS7_-_79103411.23-P1P2	682	679	375	-0.0188575	-0.0169682	-0.0754304
ADAMTS7_-_79103729.23-P1P2	186	404	281	0.0904059	0.0375786	0.271748
ADAMTS8_+_130298490.23-P1P2	449	366	238	-0.0468683	0.0216611	-0.0880191
ADAMTS8_-_130297973.23-P1P2	515	632	3862	0.010435	0.551535	0.82209
ADAMTS8_-_130298054.23-P1P2	411	679	250	0.0520778	-0.112864	-0.0407469
ADAMTS8_-_130298160.23-P1P2	388	249	204	-0.0803672	0.0763013	-0.0908129
ADAMTS8_-_130298510.23-P1P2	526	765	113	0.0342258	-0.328873	-0.398254
ADAMTS9_+_64673234.23-P1P2	536	527	483	-0.0206118	0.102825	0.0942533
ADAMTS9_-_64673170.23-P1P2	352	396	47	-0.0017424	-0.380615	-0.561612
ADAMTS9_-_64673267.23-P1P2	436	310	266	-0.0660128	0.0872414	-0.039721
ADAMTS9_-_64673280.23-P1P2	476	383	1495	-0.0486882	0.445532	0.523139
ADAMTS9_-_64673627.23-P1P2	179	184	12	-0.0143811	-0.522227	-0.798281
ADAMTSL1_+_18474148.23-P1P2	2132	2291	2041	-0.00816521	0.096117	0.115034
ADAMTSL1_+_18474201.23-P1P2	3187	4294	3366	0.0235196	0.065857	0.148788
ADAMTSL1_+_18474327.23-P1P2	4404	6857	4372	0.0437759	0.017005	0.127512
ADAMTSL1_-_18474157.23-P1P2	2334	2548	3198	-0.00595252	0.177184	0.2382
ADAMTSL1_-_18474595.23-P1P2	2255	2656	4485	0.00468505	0.247355	0.366203
ADAMTSL2_+_136399841.23-P1P2	669	625	1248	-0.0277691	0.287001	0.344194
ADAMTSL2_+_136400219.23-P1P2	808	1273	813	0.0454304	0.017395	0.132137
ADAMTSL2_+_136400253.23-P1P2	1367	987	480	-0.0638605	-0.0470493	-0.229484
ADAMTSL2_-_136399802.23-P1P2	406	394	36	-0.0224423	-0.442477	-0.702223
ADAMTSL2_-_136399861.23-P1P2	108	77	12	-0.0656284	-0.316198	-0.624727
ADAMTSL3_+_84322918.23-P1P2	2148	2310	686	-0.00805561	-0.163705	-0.262057
ADAMTSL3_-_84322944.23-P1P2	2479	2901	3406	0.00377867	0.1614	0.239141
ADAMTSL3_-_84322947.23-P1P2	1499	1638	1045	-0.0058191	0.0171446	0.00608954
ADAMTSL3_-_84323067.23-P1P2	953	1080	719	-0.000717329	0.0272208	0.0332355
ADAMTSL3_-_84323104.23-P1P2	1183	1215	578	-0.0145015	-0.0522623	-0.116008
ADAMTSL4_+_150521897.23-P1P2	1230	2038	3884	0.0524878	0.275968	0.52499
ADAMTSL4_+_150521916.23-P1P2	102	80	107	-0.0522688	0.192222	0.146456
ADAMTSL4_+_150521953.23-P1P2	336	327	29	-0.0220429	-0.449533	-0.711491
ADAMTSL4_+_150522285.23-P1P2	1587	1776	3153	-0.00247983	0.259198	0.365833
ADAMTSL4_-_150521934.23-P1P2	451	435	471	-0.0232994	0.14225	0.144922
ADAMTSL5_-_1512942.23-P1P2	2683	2942	2586	-0.00533218	0.0929409	0.117369
ADAMTSL5_-_1512947.23-P1P2	2284	2776	1734	0.00908478	0.0121494	0.0353845
ADAMTSL5_-_1512963.23-P1P2	3794	4469	3431	0.00469521	0.0609331	0.0954721
ADAMTSL5_-_1512979.23-P1P2	2529	2864	1196	-0.000816235	-0.0830819	-0.127209
ADAMTSL5_-_1513012.23-P1P2	1652	2006	1967	0.00895498	0.118802	0.189966
ADAP1_+_994248.23-P1P2	130	0	5	-0.701097		-0.989135
ADAP1_+_994276.23-P1P2	651	1116	106	0.0572559	-0.433309	-0.493457
ADAP1_+_994279.23-P1P2	857	748	554	-0.037294	0.0524365	-0.0198418
ADAP1_+_994282.23-P1P2	1031	1295	608	0.0136928	-0.0553761	-0.0513875
ADAP1_-_993847.23-P1P2	391	618	379	0.0458802	0.00780422	0.11931
ADAP2_+_29249325.23-P1P2	142	94	10	-0.0760223	-0.406499	-0.781368
ADAP2_+_29249375.23-P1P2	420	277	2324	-0.0765413	0.626503	0.717672
ADAP2_+_29249417.23-P1P2	510	569	825	-0.00290682	0.211308	0.295231
ADAP2_-_29249001.23-P1P2	480	751	408	0.044457	-0.0208572	0.0741924
ADAP2_-_29249406.23-P1P2	237	280	88	0.00511341	-0.150301	-0.210295
ADARB1_+_46493796.23-P1P2	233	655	707	0.126533	0.141513	0.511299
ADARB1_+_46494884.23-P1P2	745	856	1230	0.00121346	0.209179	0.302243
ADARB1_+_46494897.23-P1P2	999	1228	1421	0.0106682	0.157969	0.251053
ADARB1_-_46493823.23-P1P2	317	341	13	-0.00801775	-0.649209	-0.967101
ADARB1_-_46493831.23-P1P2	370	377	225	-0.0156148	0.00137298	-0.0408397
ADARB2_+_1779243.23-ENST00000381312.1	263	303	98	0.00159061	-0.143516	-0.20908
ADARB2_+_1779248.23-ENST00000381312.1	616	876	760	0.0310805	0.0898497	0.202177
ADARB2_+_1779269.23-ENST00000381312.1	334	700	9	0.0854015	-0.906274	-1.11136
ADARB2_+_1779687.23-ENST00000381312.1	260	459	220	0.06137	-0.0504879	0.0726346
ADARB2_-_1779460.23-ENST00000381312.1	516	259	558	-0.114785	0.304972	0.156897
ADAR_+_154580643.23-P1	4370	3522	2293	-0.0484573	0.0219436	-0.0915056
ADAR_+_154600408.23-P2	2597	2856	2046	-0.00492444	0.0445615	0.0481032
ADAR_+_154600411.23-P2	2757	3310	1829	0.00736507	-0.0168461	-0.0109454
ADAR_+_154600419.23-P2	2548	2428	3432	-0.0249969	0.205294	0.232323
ADAR_-_154580605.23-P1	1077	413	593	-0.152493	0.209001	-0.0749621
ADAR_-_154580611.23-P1	1707	1108	700	-0.0787745	0.0148334	-0.176182
ADAR_-_154580629.23-P1	1587	1076	1431	-0.0726695	0.190879	0.094475
ADAR_-_154580652.23-P1	1725	1148	1422	-0.0752763	0.174068	0.0636663
ADAR_-_154599983.23-P2	2119	2064	2588	-0.0219235	0.176952	0.198697
ADAR_-_154600448.23-P2	2071	1934	591	-0.0278264	-0.156941	-0.30072
ADAT1_+_75656919.23-P1P2	768	743	534	-0.0228753	0.0453266	0.00519212
ADAT1_+_75657125.23-P1P2	232	175	197	-0.0577322	0.151452	0.0738439
ADAT1_+_75657171.23-P1P2	854	1280	173	0.0384431	-0.349883	-0.418426
ADAT1_-_75656724.23-P1P2	624	640	1651	-0.0146938	0.347576	0.464237
ADAT1_-_75656732.23-P1P2	226	403	86	0.0627753	-0.241862	-0.201867
ADAT2_+_143771740.23-P1P2	104	223	13	0.0886008	-0.548762	-0.584268
ADAT2_+_143771779.23-P1P2	899	351	186	-0.149973	-0.0267465	-0.411177
ADAT2_+_143771782.23-P1P2	275	262	342	-0.025023	0.186466	0.204914
ADAT2_-_143771413.23-P1P2	895	1117	615	0.0127959	-0.0176977	0.00113624
ADAT2_-_143771826.23-P1P2	568	127	439	-0.228052	0.416788	0.0415246
ADAT3_+_1905424.23-P1	692	362	194	-0.108996	-0.024085	-0.30682
ADAT3_+_1905431.23-P1	1939	2161	964	-0.00305684	-0.067472	-0.110032
ADAT3_+_1905450.23-P1	1599	1876	1501	0.00413769	0.0707015	0.108292
ADAT3_+_1907955.23-P2	832	373	544	-0.13061	0.212696	-0.0159294
ADAT3_+_1908001.23-P2	191	527	192	0.123918	-0.115358	0.131811
ADAT3_-_1905405.23-P1	1621	592	1646	-0.159329	0.365297	0.135275
ADAT3_-_1905438.23-P1	806	249	119	-0.182768	-0.0511753	-0.527082
ADAT3_-_1908013.23-P2	165	247	77	0.0382693	-0.152224	-0.131777
ADAT3_-_1908397.23-P2	1248	1134	1781	-0.0316572	0.23021	0.252177
ADAT3_-_1908429.23-P2	722	556	229	-0.0548336	-0.086348	-0.264423
ADA_+_43280282.23-P1P2	1574	1735	838	-0.00459918	-0.0486719	-0.0865095
ADA_+_43280285.23-P1P2	3045	3731	2994	0.0102183	0.0713978	0.124216
ADA_+_43280303.23-P1P2	1304	1840	1896	0.0299893	0.130536	0.258593
ADA_+_43280315.23-P1P2	1700	1975	1605	0.00276177	0.0743828	0.110265
ADA_-_43279996.23-P1P2	834	660	631	-0.0510149	0.112818	0.0342062
ADCK1_+_78266506.23-P1P2	530	447	65	-0.042096	-0.332582	-0.590811
ADCK1_-_78266512.23-P1P2	832	753	2130	-0.0322141	0.369368	0.452922
ADCK1_-_78266523.23-P1P2	367	334	298	-0.0314372	0.096472	0.0584776
ADCK1_-_78266828.23-P1P2	208	83	24	-0.14692	-0.17001	-0.611763
ADCK1_-_78266900.23-P1P2	332	282	66	-0.0411029	-0.220023	-0.424898
ADCK2_+_140372748.23-P1P2	463	346	520	-0.05904	0.219796	0.169898
ADCK2_+_140373084.23-P1P2	587	645	306	-0.00504204	-0.0529103	-0.0937513
ADCK2_+_140373152.23-P1P2	546	409	174	-0.058706	-0.0786883	-0.262795
ADCK2_-_140373160.23-P1P2	698	593	296	-0.0410744	-0.0408886	-0.164656
ADCK2_-_140373404.23-P1P2	310	285	184	-0.0300173	0.0199604	-0.049164
ADCK3_+_227128242.23-P1P2	627	731	50	0.00325576	-0.51096	-0.738665
ADCK3_+_227128400.23-P1P2	584	664	1255	-0.000257943	0.274008	0.392791
ADCK3_-_227128046.23-P1P2	681	847	979	0.0123141	0.157699	0.254697
ADCK3_-_227128055.23-P1P2	956	1104	1410	0.00192097	0.181307	0.263497
ADCK3_-_227128078.23-P1P2	367	938	1810	0.113198	0.278909	0.678146
ADCK4_+_41222752.23-P1P2	148	460	1900	0.140599	0.458903	1.00676
ADCK4_-_41222351.23-P1P2	426	748	156	0.0606129	-0.247291	-0.215056
ADCK4_-_41222709.23-P1P2	142	163	2	0.00107858	-0.91733	-1.33421
ADCK4_-_41222769.23-P1P2	284	395	120	0.0279699	-0.158328	-0.165901
ADCK4_-_41222791.23-P1P2	583	663	1055	-0.000228999	0.233308	0.33375
ADCK5_+_145597793.23-P1P2	283	33	3	-0.319236		-1.43181
ADCK5_-_145597191.23-P1P2	430	629	541	0.0350341	0.0878005	0.208897
ADCK5_-_145597250.23-P1P2	266	237	9	-0.0344088	-0.650132	-1.03316
ADCK5_-_145597781.23-P1P2	618	807	670	0.019135	0.0794438	0.157769
ADCK5_-_145597789.23-P1P2	311	566	146	0.0656326	-0.19702	-0.129732
ADCY10_+_167883329.23-P1P2	3832	4195	9355	-0.00556295	0.313128	0.436598
ADCY10_-_167882907.23-P1P2	963	1466	183	0.0406219	-0.368681	-0.440385
ADCY10_-_167882911.23-P1P2	2604	3838	3403	0.0360926	0.0949946	0.221941
ADCY10_-_167882918.23-P1P2	806	952	1875	0.00507865	0.283749	0.420027
ADCY10_-_167883077.23-P1P2	4606	4628	3073	-0.0175725	0.0266022	-0.00899837
ADCY1_+_45614267.23-P1P2	1544	2004	1993	0.0182852	0.122143	0.217701
ADCY1_+_45614427.23-P1P2	3460	4728	3953	0.0254938	0.0811037	0.175774
ADCY1_+_45614650.23-P1P2	2835	2702	1623	-0.0249702	0.00289345	-0.0615743
ADCY1_+_45614673.23-P1P2	1907	2320	1067	0.00921828	-0.0602541	-0.0694455
ADCY1_-_45614627.23-P1P2	1985	1942	1167	-0.0213075	0.00299608	-0.0524431
ADCY2_+_7396541.23-P1P2	2943	3598	4089	0.0099064	0.1537	0.242984
ADCY2_+_7396596.23-P1P2	2127	1877	1399	-0.0357537	0.0539315	-0.013893
ADCY2_+_7396661.23-P1P2	1880	2289	1513	0.00933137	0.0255261	0.0554173
ADCY2_-_7396414.23-P1P2	1275	78	49	-0.409587	0.0134955	-0.989404
ADCY2_-_7396575.23-P1P2	3439	4730	2052	0.0264058	-0.0740647	-0.0473535
ADCY3_+_25142736.23-P1P2	2558	2408	1570	-0.0267041	0.0222859	-0.0376615
ADCY3_-_25142720.23-P1P2	2109	2698	2609	0.0162582	0.115512	0.203098
ADCY3_-_25142849.23-P1P2	641	597	497	-0.0282005	0.0800868	0.0426179
ADCY3_-_25143044.23-P1P2	3911	3460	2893	-0.0354017	0.0811162	0.0264529
ADCY3_-_25143049.23-P1P2	2552	3155	1228	0.0114699	-0.0997237	-0.121249
ADCY4_+_24803901.23-P1P2	1675	1971	1451	0.00455291	0.0510056	0.0807047
ADCY4_-_24804056.23-P1P2	1185	1593	1008	0.0232027	0.0152072	0.0744481
ADCY4_-_24804217.23-P1P2	2174	2323	906	-0.0089548	-0.0992445	-0.170642
ADCY4_-_24804227.23-P1P2	1543	2264	1647	0.0354625	0.0481937	0.152423
ADCY4_-_24804232.23-P1P2	2442	2592	1240	-0.00989021	-0.0509362	-0.102774
ADCY5_+_123168382.23-P1P2	2224	1719	710	-0.0543164	-0.0856826	-0.262189
ADCY5_+_123168593.23-P1P2	1882	2174	1655	0.00196249	0.0589334	0.0858662
ADCY5_+_123168613.23-P1P2	2316	2716	2543	0.00407539	0.107879	0.162136
ADCY5_-_123168354.23-P1P2	1564	1986	2278	0.0152188	0.155888	0.259191
ADCY5_-_123168357.23-P1P2	2260	4465	2333	0.0771326	-0.0300753	0.140937
ADCY6_+_49182403.23-P1P2	281	47	48	-0.26871		-0.476998
ADCY6_+_49182840.23-P1P2	3452	5625	3000	0.0501504	-0.0252256	0.0818104
ADCY6_-_49182447.23-P1P2	3969	4478	7895	-0.0013391	0.257557	0.366247
ADCY6_-_49182451.23-P1P2	1502	2388	657	0.0467035	-0.181774	-0.154011
ADCY6_-_49182454.23-P1P2	1408	2152	698	0.0411805	-0.142847	-0.111018
ADCY7_+_50300487.23-P1P2	2716	2533	1125	-0.0280105	-0.0685094	-0.172735
ADCY7_-_50300493.23-P1P2	4052	5052	2080	0.0126552	-0.0864355	-0.0990422
ADCY7_-_50300498.23-P1P2	1606	1819	1108	-0.000795925	0.00620116	0.00251416
ADCY7_-_50300519.23-P1P2	3286	3592	2534	-0.00576862	0.0409252	0.0407518
ADCY7_-_50300524.23-P1P2	2408	2825	1228	0.00413046	-0.0735944	-0.101298
ADCY8_+_132052698.23-P1P2	2014	2185	3046	-0.00682545	0.202016	0.272125
ADCY8_+_132053037.23-P1P2	2013	2920	3656	0.0338592	0.176609	0.334998
ADCY8_-_132052844.23-P1P2	3366	3927	2708	0.00335153	0.0355434	0.0553014
ADCY8_-_132053083.23-P1P2	1318	1805	1711	0.0258036	0.110796	0.219658
ADCY8_-_132053093.23-P1P2	3650	1710	960	-0.124444	-0.0130943	-0.328742
ADCY9_+_4166382.23-P1P2	1124	1014	4226	-0.0326656	0.461025	0.584934
ADCY9_+_4166432.23-P1P2	1513	1435	3361	-0.0256537	0.32473	0.404179
ADCY9_-_4166007.23-P1P2	2600	2776	1304	-0.0090656	-0.0552539	-0.107022
ADCY9_-_4166218.23-P1P2	2526	2789	2372	-0.00436683	0.0851428	0.10841
ADCY9_-_4166392.23-P1P2	1814	2074	461	0.000521336	-0.232223	-0.340539
ADCYAP1R1_+_31092317.23-P1P2	236	167	68	-0.0666806	-0.0890536	-0.297406
ADCYAP1R1_+_31092343.23-P1P2	135	177	24	0.0197008	-0.349119	-0.463281
ADCYAP1R1_+_31092380.23-P1P2	199	470	10	0.102138	-0.787143	-0.897291
ADCYAP1R1_+_31092421.23-P1P2	10	2	2
ADCYAP1R1_-_31092299.23-P1P2	389	723	239	0.068578	-0.138356	-0.0373062
ADCYAP1_+_904729.23-P1P2	1385	1593	764	0.00135812	-0.0503421	-0.0743257
ADCYAP1_+_904799.23-P1P2	4227	5283	3727	0.0129953	0.0409299	0.0867748
ADCYAP1_+_904824.23-P1P2	1865	2740	3502	0.0356436	0.181478	0.346447
ADCYAP1_+_904967.23-P1P2	3207	3223	2897	-0.0175429	0.0982246	0.0950973
ADCYAP1_-_904647.23-P1P2	1426	1527	618	-0.00865491	-0.0904929	-0.157196
ADC_+_33546832.23-P1P2	311	321	47	-0.0138071	-0.330955	-0.519073
ADC_+_33546850.23-P1P2	309	371	1046	0.00737288	0.368591	0.548876
ADC_+_33546977.23-P1P2	432	607	183	0.0293974	-0.160137	-0.165027
ADC_-_33546826.23-P1P2	307	308	24	-0.0177845	-0.480133	-0.74549
ADC_-_33546829.23-P1P2	264	324	119	0.0104451	-0.113445	-0.143691
ADD1_+_2846015.23-P1P2	1988	2648	1284	0.021914	-0.0477448	-0.0201426
ADD1_-_2845596.23-P1P2	2018	2244	1327	-0.00337138	-0.000801572	-0.0139725
ADD1_-_2845605.23-P1P2	1264	1352	399	-0.00881291	-0.165184	-0.266062
ADD1_-_2845697.23-P1P2	2672	2797	2206	-0.0118361	0.0673061	0.0641872
ADD1_-_2845997.23-P1P2	2791	3533	1521	0.0147806	-0.0758785	-0.0784973
ADD2_+_70995010.23-P1P2	557	619	521	-0.00345724	0.0826818	0.107067
ADD2_+_70995142.23-P1P2	460	440	342	-0.0244662	0.0638537	0.028199
ADD2_+_70995263.23-P1P2	453	457	116	-0.0170086	-0.200829	-0.337932
ADD2_+_70995300.23-P1P2	464	749	1563	0.048832	0.297425	0.547189
ADD2_-_70994876.23-P1P2	711	599	2202	-0.0422491	0.431344	0.518325
ADD3_+_111767932.23-P1P2	318	329	30	-0.0134768	-0.442957	-0.680933
ADD3_+_111768327.23-P1P2	277	550	10	0.0778324	-0.824319	-1.01089
ADD3_-_111767767.23-P1P2	299	278	217	-0.02844	0.0648565	0.0199102
ADD3_-_111767783.23-P1P2	756	978	71	0.017823	-0.496874	-0.682481
ADD3_-_111767791.23-P1P2	535	236	12	-0.132876	-0.581093	-1.17437
ADGB_+_146920153.23-P1P2	497	732	625	0.0359928	0.08607	0.208734
ADGB_+_146920457.23-P1P2	268	107	203	-0.146844	0.274899	0.0346001
ADGB_+_146920504.23-P1P2	144	34	0	-0.220421		-1.57948
ADGB_-_146920345.23-P1P2	137	189	1438	0.026829	0.60338	0.937593
ADGB_-_146920535.23-P1P2	464	349	104	-0.058133	-0.16289	-0.383683
ADH1A_+_100212126.23-P1P2	1576	1757	1980	-0.00301214	0.151705	0.208406
ADH1A_-_100211701.23-P1P2	6031	8042	7815	0.0220665	0.116673	0.219029
ADH1A_-_100211816.23-P1P2	2957	2995	4106	-0.0164514	0.198064	0.242779
ADH1A_-_100212118.23-P1P2	3221	3671	2705	7.7e-05	0.0512246	0.0700461
ADH1A_-_100212162.23-P1P2	4210	5152	4650	0.0100428	0.0991988	0.164163
ADH1B_+_100242040.23-P1P2	145	292	100	0.0798101	-0.129992	0.00238585
ADH1B_+_100242511.23-P1P2	481	361	251	-0.0584378	0.0374923	-0.0933991
ADH1B_-_100242120.23-P1P2	143	88	1	-0.0862438	-0.935478	-1.57471
ADH1B_-_100242280.23-P1P2	263	117	320	-0.131692	0.361406	0.197401
ADH1B_-_100242333.23-P1P2	110	167	48	0.0402401	-0.171431	-0.154839
ADH1C_+_100273655.23-P1P2	149	475	37	0.14415	-0.480216	-0.348486
ADH1C_-_100273471.23-P1P2	49	61	0	0.0124423	-0.852653
ADH1C_-_100273518.23-P1P2	224	205	22	-0.030655	-0.404432	-0.667107
ADH1C_-_100273879.23-P1P2	192	209	186	-0.0063568	0.0958712	0.119112
ADH1C_-_100273923.23-P1P2	191	275	2	0.0328143	-1.04103	-1.43604
ADH4_+_100065429.23-P1P2	331	541	242	0.0505753	-0.0668208	0.0224403
ADH4_+_100065433.23-P1P2	449	358	41	-0.0499638	-0.389057	-0.69213
ADH4_+_100065444.23-P1P2	87	176	206	0.0804482	0.160669	0.426103
ADH4_+_100065450.23-P1P2	0	3	2
ADH4_-_100065227.23-P1P2	100	112	0	-0.00236631	-0.994617	-1.45527
ADH5_+_100009684.23-P1P2	674	822	852	0.00956487	0.131923	0.210519
ADH5_+_100009798.23-P1P2	143	183	18	0.0163065	-0.425043	-0.581874
ADH5_+_100009821.23-P1P2	239	342	31	0.0319528	-0.444367	-0.571571
ADH5_+_100009838.23-P1P2	673	622	319	-0.029278	-0.0344825	-0.126423
ADH5_-_100009831.23-P1P2	566	533	31	-0.0266542	-0.549308	-0.867712
ADH6_+_100140186.23-P1P2	1756	1617	2887	-0.0297908	0.260535	0.300798
ADH6_+_100140286.23-P1P2	2998	3539	4553	0.00499706	0.183031	0.273545
ADH6_-_100140386.23-P1P2	4143	5502	4700	0.021496	0.0861835	0.173347
ADH6_-_100140394.23-P1P2	4248	5139	3474	0.00843031	0.0308401	0.0609256
ADH6_-_100140413.23-P1P2	3107	3663	4198	0.00481862	0.155687	0.233394
ADH7_+_100355983.23-P1P2	4091	5720	4053	0.0287078	0.0419655	0.126812
ADH7_+_100356142.23-P1P2	1855	2576	3008	0.0277516	0.160113	0.296062
ADH7_+_100356385.23-P1P2	2751	2233	2545	-0.0474606	0.154377	0.103282
ADH7_+_100356481.23-P1P2	4444	5204	3079	0.00387286	-0.000679406	0.0039706
ADH7_-_100356092.23-P1P2	3335	4461	2648	0.0225057	9.03e-05	0.0507833
ADHFE1_+_67344685.23-P1P2	2924	2912	3111	-0.018816	0.139079	0.151312
ADHFE1_+_67344765.23-P1P2	2863	3812	2337	0.0218591	0.0077253	0.0602866
ADHFE1_-_67344732.23-P1P2	1674	2041	1663	0.00952475	0.0750044	0.127753
ADHFE1_-_67344792.23-P1P2	2219	3557	3078	0.0478524	0.0892372	0.242418
ADHFE1_-_67345102.23-P1P2	3140	4089	3770	0.0187487	0.104235	0.192827
ADI1_+_3523254.23-P1P2	1158	805	1002	-0.0691695	0.175219	0.0803145
ADI1_+_3523275.23-P1P2	366	506	917	0.0271284	0.264065	0.445512
ADI1_-_3523067.23-P1P2	479	550	52	0.00111983	-0.434399	-0.632707
ADI1_-_3523293.23-P1P2	296	114	475	-0.151887	0.460969	0.292477
ADI1_-_3523313.23-P1P2	1182	1907	2221	0.0487576	0.159495	0.346679
ADIG_+_37209880.23-P1P2	421	507	35	0.00779552	-0.508778	-0.724362
ADIG_+_37209891.23-P1P2	159	111	7	-0.0685766	-0.530172	-0.942727
ADIG_+_37209902.23-P1P2	397	367	597	-0.0292457	0.238519	0.270158
ADIG_+_37209911.23-P1P2	740	884	262	0.00666499	-0.164175	-0.226639
ADIG_+_37210368.23-P1P2	141	112	2	-0.050492	-0.82858	-1.33178
ADIPOQ_+_186560448.23-P1P2	504	509	48	-0.0168573	-0.435007	-0.677677
ADIPOQ_+_186560496.23-P1P2	518	917	524	0.0617571	-0.00890823	0.133973
ADIPOQ_+_186560526.23-P1P2	90	168	356	0.0691838	0.301054	0.60237
ADIPOQ_-_186560537.23-P1P2	732	519	347	-0.0664059	0.0282321	-0.126389
ADIPOQ_-_186560924.23-P1P2	378	444	503	0.00430114	0.152953	0.228154
ADIPOR1_+_202926923.23-P1P2	238	441	28	0.06815	-0.528568	-0.605093
ADIPOR1_+_202926993.23-P1P2	224	159	3092	-0.066247	0.825321	1.03168
ADIPOR1_+_202927394.23-P1P2	630	459	72	-0.0625951	-0.314657	-0.61505
ADIPOR1_-_202926990.23-P1P2	157	214	40	0.0251432	-0.273201	-0.339671
ADIPOR1_-_202927375.23-P1P2	191	303	103	0.0463955	-0.131747	-0.0821083
ADIPOR2_+_1800595.23-P1P2	461	376	152	-0.046787	-0.0907617	-0.2511
ADIPOR2_-_1800242.23-P1P2	469	373	1130	-0.0503188	0.385589	0.43208
ADIPOR2_-_1800250.23-P1P2	723	1005	652	0.027889	0.0211087	0.0945119
ADIPOR2_-_1800256.23-P1P2	278	260	74	-0.027616	-0.173754	-0.324622
ADIPOR2_-_1800278.23-P1P2	286	300	350	-0.0115461	0.159903	0.199384
ADIRF_+_88728033.23-P1P2	2510	3068	3411	0.00987761	0.14851	0.235376
ADIRF_-_88728314.23-P1P2	1583	2607	744	0.0516367	-0.173115	-0.129336
ADIRF_-_88728503.23-P1P2	3056	3347	2287	-0.00549977	0.0333775	0.0304489
ADIRF_-_88728567.23-P1P2	2347	2082	1070	-0.0350213	-0.0339909	-0.139794
ADIRF_-_88728681.23-P1P2	2813	2819	3533	-0.0179415	0.17684	0.208299
ADK_+_75911404.23-P2	989	926	202	-0.0274592	-0.236663	-0.415605
ADK_+_75911444.23-P2	350	508	25	0.0339419	-0.588822	-0.776496
ADK_+_75936517.23-P1	590	1278	387	0.0900223	-0.159093	-0.0148352
ADK_+_75936538.23-P1	318	531	146	0.0535741	-0.181923	-0.137377
ADK_+_75936570.23-P1	184	203	38	-0.00447551	-0.272851	-0.4118
ADK_+_75936748.23-P1	354	256	789	-0.0636386	0.389655	0.405321
ADK_-_75911021.23-P2	210	307	206	0.0349493	0.0290853	0.123412
ADK_-_75911025.23-P2	211	105	706	-0.115993	0.574146	0.544881
ADK_-_75911437.23-P2	521	656	261	0.0140331	-0.0945297	-0.107419
ADK_-_75936578.23-P1	604	492	949	-0.0469672	0.278814	0.285222
ADM2_+_50920011.23-P1P2	1714	1804	1671	-0.0110718	0.105332	0.12129
ADM2_+_50920227.23-P1P2	2668	3216	3939	0.00792593	0.171406	0.263844
ADM2_+_50920298.23-P1P2	2628	2849	2634	-0.00693023	0.104888	0.130801
ADM2_+_50920473.23-P1P2	3136	3303	2931	-0.0109728	0.0951854	0.106795
ADM2_-_50920028.23-P1P2	628	868	513	0.0270931	-0.000937951	0.0605399
ADM5_+_50191684.23-P1P2	14	11	0
ADM5_+_50191838.23-P1P2	713	654	2744	-0.0303382	0.462612	0.592948
ADM5_+_50191862.23-P1P2	428	645	10	0.0392055	-0.862002	-1.16035
ADM5_+_50191867.23-P1P2	300	713	74	0.103016	-0.412343	-0.350784
ADM5_-_50191704.23-P1P2	591	1001	268	0.055567	-0.188217	-0.141631
ADM_+_10326660.23-P1P2	4376	5314	4052	0.00896251	0.0593198	0.103594
ADM_+_10327266.23-P1P2	4828	6082	3597	0.0141018	-0.000776547	0.0289148
ADM_+_10327276.23-P1P2	2634	3604	3239	0.0256769	0.0981908	0.20104
ADM_+_10327290.23-P1P2	1358	1498	497	-0.00449685	-0.137493	-0.21526
ADM_-_10327037.23-P1P2	2065	3091	1156	0.0382583	-0.109167	-0.0692683
ADNP2_+_77867421.23-P1P2	442	422	417	-0.0247257	0.120626	0.110018
ADNP2_+_77867603.23-P1P2	862	1294	893	0.0386608	0.0357228	0.142154
ADNP2_-_77867208.23-P1P2	214	214	239	-0.01824	0.149576	0.16797
ADNP2_-_77867536.23-P1P2	353	495	4	0.0291154	-1.01611	-1.40892
ADNP2_-_77867623.23-P1P2	519	577	282	-0.00340145	-0.0458789	-0.0795157
ADNP_+_49547892.23-P1P2	201	162	0	-0.0484537	-1.08126	-1.69337
ADNP_-_49547603.23-P1P2	905	658	200	-0.0628837	-0.158209	-0.388534
ADNP_-_49547651.23-P1P2	456	571	180	0.0132607	-0.149587	-0.189277
ADNP_-_49547707.23-P1P2	692	588	221	-0.0410512	-0.107993	-0.26206
ADNP_-_49547964.23-P1P2	619	603	458	-0.0219081	0.0583941	0.0265433
ADORA1_+_203096891.23-P1P2	425	490	68	0.00169391	-0.343633	-0.499472
ADORA1_+_203097450.23-P1P2	539	516	527	-0.0243481	0.128434	0.122284
ADORA1_+_203097472.23-P1P2	690	761	607	-0.00452151	0.0699696	0.0859937
ADORA1_+_203097506.23-P1P2	198	99	825	-0.115327	0.624903	0.62023
ADORA1_-_203096974.23-P1P2	369	427	1176	0.00220811	0.363048	0.528159
ADORA2A_+_24820308.23-P1P2	633	858	1090	0.0243593	0.180048	0.316696
ADORA2A_-_24819888.23-P1P2	466	548	212	0.00446352	-0.101163	-0.140522
ADORA2A_-_24819903.23-P1P2	715	862	398	0.00794883	-0.0593286	-0.0712146
ADORA2A_-_24819947.23-P1P2	333	442	755	0.0214226	0.250073	0.411197
ADORA2A_-_24820281.23-P1P2	408	689	16	0.0551518	-0.76645	-0.982465
ADORA2B_+_15848686.23-P1P2	223	279	39	0.0131408	-0.341919	-0.468911
ADORA2B_+_15848965.23-P1P2	327	30	18	-0.352828		-0.865988
ADORA2B_-_15848659.23-P1P2	1062	1345	702	0.0148496	-0.0303358	-0.0121827
ADORA2B_-_15848791.23-P1P2	60	122	7	0.0811626	-0.552519	-0.607967
ADORA2B_-_15848949.23-P1P2	408	360	24	-0.0357713	-0.517029	-0.843188
ADORA3_+_112031013.23-P1	164	210	157	0.0163905	0.0546541	0.115034
ADORA3_+_112031386.23-P1	426	302	619	-0.0664249	0.293181	0.258371
ADORA3_+_112031407.23-P1	147	36	67	-0.215303	0.270357	-0.139883
ADORA3_+_112031411.23-P1	195	156	162	-0.0494951	0.132371	0.0663317
ADORA3_+_112031418.23-P1	560	752	222	0.0230519	-0.165108	-0.187808
ADORA3_+_112045890.23-P2	316	195	540	-0.0858565	0.364344	0.314073
ADORA3_+_112046055.23-P2	61	47	135	-0.0547592	0.37299	0.402893
ADORA3_+_112046115.23-P2	170	203	71	0.00660906	-0.125012	-0.169898
ADORA3_+_112046284.23-P2	291	313	256	-0.00803186	0.075901	0.0859996
ADORA3_-_112046251.23-P2	233	275	11	0.00497378	-0.637843	-0.918734
ADO_+_64565053.23-P1P2	464	493	559	-0.00974843	0.15316	0.193999
ADO_+_64565065.23-P1P2	552	747	219	0.0241328	-0.166748	-0.187539
ADO_-_64564623.23-P1P2	353	672	17	0.0719341	-0.746203	-0.911902
ADO_-_64564781.23-P1P2	269	39	1	-0.288731		-1.79176
ADO_-_64565135.23-P1P2	422	358	1902	-0.0412772	0.518443	0.647209
ADPGK_+_73075721.23-P1P2	1411	1961	392	0.0278641	-0.25732	-0.309933
ADPGK_+_73076060.23-P1P2	652	1013	315	0.0434775	-0.152819	-0.119868
ADPGK_+_73076066.23-P1P2	1218	1165	422	-0.0244714	-0.116721	-0.234078
ADPGK_+_73076082.23-P1P2	83	86	35	-0.0132666	-0.0891749	-0.166591
ADPGK_-_73075645.23-P1P2	550	719	1647	0.0192901	0.319474	0.506764
ADPRHL1_+_114103395.23-P2	1193	1892	1386	0.046354	0.049841	0.181525
ADPRHL1_+_114107397.23-P1	2327	2701	3106	0.00263599	0.156488	0.229205
ADPRHL1_+_114107429.23-P1	3321	4704	1891	0.0305241	-0.0920859	-0.0634274
ADPRHL1_+_114107533.23-P1	1379	2409	664	0.0598971	-0.181338	-0.121022
ADPRHL1_+_114107537.23-P1	1427	238	43	-0.269109	-0.281236	-1.07296
ADPRHL1_+_114107772.23-P1	2680	2767	2059	-0.0137652	0.0535469	0.0394725
ADPRHL1_-_114103032.23-P2	2671	2994	3519	-0.00225024	0.161657	0.224728
ADPRHL1_-_114103049.23-P2	2621	3621	1782	0.027029	-0.044242	-0.00251108
ADPRHL1_-_114103424.23-P2	4118	3621	2380	-0.0362551	0.0241948	-0.0583116
ADPRHL1_-_114103435.23-P2	1463	2370	975	0.0493287	-0.0866227	-0.0093767
ADPRHL2_+_36554555.23-P1P2	1187	875	262	-0.060955	-0.161754	-0.388954
ADPRHL2_+_36554875.23-P1P2	1189	1760	671	0.0366947	-0.104619	-0.0664978
ADPRHL2_+_36554891.23-P1P2	322	183	87	-0.0973873	-0.0524167	-0.3195
ADPRHL2_+_36554907.23-P1P2	138	116	153	-0.0425646	0.188922	0.165461
ADPRHL2_-_36554711.23-P1P2	206	219	53	-0.00966846	-0.212107	-0.336311
ADPRH_+_119298367.23-P1P2	980	974	347	-0.0191002	-0.120651	-0.226613
ADPRH_+_119298491.23-P1P2	876	696	668	-0.0504578	0.113734	0.0369026
ADPRH_+_119298604.23-P1P2	426	473	377	-0.00358106	0.0697933	0.0880439
ADPRH_+_119298662.23-P1P2	516	361	353	-0.0682761	0.118145	-0.000387951
ADPRH_+_119298740.23-P1P2	150	191	25	0.0156057	-0.357469	-0.48545
ADPRM_+_10600917.23-P1P2	478	377	423	-0.0514872	0.150673	0.0880287
ADPRM_+_10600945.23-P1P2	596	612	966	-0.0145294	0.231394	0.295901
ADPRM_+_10600958.23-P1P2	63	111	8	0.0610936	-0.49859	-0.578859
ADPRM_-_10600957.23-P1P2	490	500	173	-0.0154102	-0.127564	-0.227604
ADPRM_-_10600988.23-P1P2	613	652	4106	-0.00960066	0.558656	0.783297
ADRA1A_+_26724406.23-P1P2	492	832	287	0.055345	-0.128282	-0.0551272
ADRA1A_-_26724311.23-P1P2	360	440	57	0.00986747	-0.359911	-0.503069
ADRA1A_-_26724340.23-P1P2	93	118	102	0.015108	0.0889831	0.161748
ADRA1A_-_26724356.23-P1P2	212	102	90	-0.120715	0.093843	-0.164284
ADRA1A_-_26724373.23-P1P2	224	306	104	0.0254525	-0.131792	-0.133534
ADRA1B_+_159343520.23-P1P2	838	998	650	0.00623475	0.0220352	0.0427531
ADRA1B_+_159344209.23-P1P2	260	286	3	-0.00489011	-0.954409	-1.4027
ADRA1B_+_159344222.23-P1P2	128	62	4	-0.119774	-0.524784	-1.06046
ADRA1B_-_159343504.23-P1P2	797	978	334	0.0104255	-0.130651	-0.168728
ADRA1B_-_159343900.23-P1P2	203	132	391	-0.0785256	0.38027	0.355182
ADRA1D_+_4229485.23-P1P2	529	480	141	-0.0318549	-0.166283	-0.324166
ADRA1D_-_4229164.23-P1P2	430	262	302	-0.0876351	0.157049	0.00863937
ADRA1D_-_4229250.23-P1P2	679	821	880	0.00835912	0.139858	0.219087
ADRA1D_-_4229495.23-P1P2	784	1057	230	0.0236095	-0.237255	-0.291225
ADRA1D_-_4229926.23-P1P2	655	1063	608	0.0495828	-0.00868584	0.10444
ADRA2A_-_112837142.23-P1P2	1076	1001	2970	-0.02836	0.380662	0.478776
ADRA2A_-_112837201.23-P1P2	562	1421	373	0.111689	-0.192893	-0.0107907
ADRA2A_-_112837216.23-P1P2	360	221	173	-0.0865847	0.0655312	-0.121703
ADRA2A_-_112837238.23-P1P2	187	167	6	-0.0340837	-0.663234	-1.05139
ADRA2A_-_112837251.23-P1P2	262	432	121	0.0518051	-0.177543	-0.135354
ADRA2B_+_96781839.23-P1P2	556	522	47	-0.0270783	-0.445951	-0.718638
ADRA2B_-_96781873.23-P1P2	101	4	1	-0.470494		-1.45527
ADRA2B_-_96781894.23-P1P2	300	236	163	-0.0518493	0.035918	-0.0795279
ADRA2B_-_96782243.23-P1P2	221	194	8	-0.0364914	-0.630639	-1.00996
ADRA2B_-_96782246.23-P1P2	72	100	138	0.0277728	0.19962	0.353494
ADRA2C_+_3768074.23-P1P2	381	432	161	-0.000643822	-0.109993	-0.165871
ADRA2C_+_3768082.23-P1P2	796	930	252	0.00355249	-0.185376	-0.265065
ADRA2C_+_3768098.23-P1P2	271	445	268	0.0512273	0.00351514	0.126194
ADRA2C_-_3767700.23-P1P2	457	440	59	-0.0235497	-0.351754	-0.573175
ADRA2C_-_3767888.23-P1P2	838	681	583	-0.0472978	0.0866977	0.00538551
ADRB1_+_115804002.23-P1P2	391	257	139	-0.0770167	-0.0219129	-0.225241
ADRB1_-_115803895.23-P1P2	955	1809	1242	0.0712377	0.0345061	0.220278
ADRB1_-_115804061.23-P1P2	922	1040	1156	-0.00137153	0.148455	0.207709
ADRB1_-_115804069.23-P1P2	453	494	411	-0.00610405	0.0799413	0.0965954
ADRB1_-_115804075.23-P1P2	500	739	422	0.036483	-0.0090683	0.0717591
ADRB2_+_148206220.23-P1P2	535	730	226	0.0252899	-0.153862	-0.165986
ADRB2_+_148206227.23-P1P2	703	650	1644	-0.0292191	0.342904	0.42183
ADRB2_-_148206186.23-P1P2	492	566	493	0.00138564	0.0907869	0.130715
ADRB2_-_148206207.23-P1P2	280	335	1095	0.00687986	0.403559	0.598454
ADRB2_-_148206413.23-P1P2	478	460	551	-0.0236164	0.166137	0.178837
ADRB3_+_37822768.23-P1P2	265	285	8	-0.00804875	-0.721607	-1.07233
ADRB3_-_37822919.23-P1P2	417	780	575	0.0694714	0.0513283	0.240378
ADRB3_-_37823380.23-P1P2	608	593	201	-0.0217389	-0.13243	-0.250191
ADRB3_-_37823667.23-P1P2	727	773	65	-0.00964647	-0.462122	-0.699374
ADRB3_-_37823742.23-P1P2	330	641	706	0.074756	0.146288	0.391256
ADRBK1_+_67033933.23-P1P2	636	769	1364	0.00835778	0.258984	0.3921
ADRBK1_+_67034195.23-P1P2	184	202	227	-0.0051672	0.151041	0.202157
ADRBK1_+_67034566.23-P1P2	545	659	406	0.00836413	0.00888787	0.0288802
ADRBK1_-_67033953.23-P1P2	594	455	202	-0.0555794	-0.068606	-0.240484
ADRBK1_-_67034001.23-P1P2	605	866	444	0.0319961	-0.0345562	0.0237376
ADRBK2_+_25960616.23-P1P2	713	781	1291	-0.0054807	0.242313	0.33395
ADRBK2_-_25960625.23-P1P2	758	670	226	-0.0355251	-0.133578	-0.285667
ADRBK2_-_25960628.23-P1P2	218	38	283	-0.262925	0.598319	0.219654
ADRBK2_-_25960707.23-P1P2	942	1344	2207	0.03154	0.240749	0.422467
ADRBK2_-_25960854.23-P1P2	514	731	874	0.0310904	0.165701	0.312366
ADRM1_+_60877224.23-P1P2	300	294	443	-0.0210697	0.220411	0.263909
ADRM1_+_60878013.23-P1P2	494	312	37	-0.0826055	-0.380809	-0.7602
ADRM1_+_60878508.23-P1P2	446	386	177	-0.0384771	-0.0609568	-0.187434
ADRM1_-_60878073.23-P1P2	428	226	171	-0.107685	0.0574899	-0.185129
ADRM1_-_60878094.23-P1P2	189	230	31	0.0092598	-0.350538	-0.490946
ADSL_+_40742907.23-P1P2	371	359	147	-0.0228453	-0.08773	-0.187983
ADSL_-_40742556.23-P1P2	288	2	23	-0.714349		-0.738164
ADSL_-_40742584.23-P1P2	312	9	296	-0.514888	0.949597	0.111934
ADSL_-_40742729.23-P1P2	571	161	119	-0.195563	0.0519534	-0.40868
ADSL_-_40742737.23-P1P2	640	103	270	-0.274107	0.351366	-0.166438
ADSSL1_+_105190776.23-P1P2	627	658	631	-0.0114805	0.113536	0.132202
ADSSL1_+_105190789.23-P1P2	911	1204	1049	0.0208195	0.0908515	0.178468
ADSSL1_+_105190984.23-P1P2	299	241	20	-0.0484451	-0.465237	-0.799048
ADSSL1_-_105190591.23-P1P2	509	377	54	-0.0602886	-0.336151	-0.64061
ADSSL1_-_105190615.23-P1P2	645	1058	75	0.0510774	-0.502507	-0.60911
ADSS_+_244614826.23-P1P2	2452	2262	1585	-0.0295371	0.0393276	-0.0198578
ADSS_-_244614690.23-P1P2	2444	2225	2859	-0.0313894	0.182741	0.18389
ADSS_-_244614820.23-P1P2	2439	2520	2070	-0.0136639	0.0769216	0.0736701
ADSS_-_244614958.23-P1P2	2306	2284	1168	-0.0195827	-0.0351652	-0.103638
ADSS_-_244615191.23-P1P2	2350	1951	909	-0.0443028	-0.057188	-0.196246
ADTRP_+_11779004.23-P1P2	324	577	311	0.0625928	-0.0227282	0.115951
ADTRP_+_11779041.23-P1P2	984	1475	1957	0.0384576	0.190319	0.366187
ADTRP_-_11778993.23-P1P2	618	476	388	-0.0548075	0.0751	-0.0298754
ADTRP_-_11779009.23-P1P2	512	1086	752	0.0870812	0.0365238	0.262062
ADTRP_-_11779051.23-P1P2	414	522	173	0.0142279	-0.137748	-0.169711
AEBP1_+_44143999.23-P1P2	292	189	494	-0.0791703	0.350679	0.310623
AEBP1_+_44144173.23-P1P2	261	129	20	-0.116947	-0.317424	-0.752358
AEBP1_+_44144323.23-P1P2	329	336	611	-0.0152911	0.264873	0.342657
AEBP1_+_44144374.23-P1P2	192	337	977	0.0605603	0.375184	0.688887
AEBP1_-_44144382.23-P1P2	344	308	631	-0.0337233	0.29307	0.338406
AEBP2_+_19592640.23-P1P2	263	253	92	-0.0236696	-0.115806	-0.230782
AEBP2_+_19592658.23-P1P2	659	1356	3138	0.0828287	0.321886	0.666088
AEBP2_+_19592704.23-P1P2	1049	1393	659	0.0214863	-0.0535787	-0.0296645
AEBP2_-_19592882.23-P1P2	623	998	992	0.0477608	0.122019	0.289805
AEBP2_-_19593012.23-P1P2	731	1000	254	0.025649	-0.20067	-0.233088
AEN_+_89164562.23-P1P2	612	339	370	-0.100982	0.14414	-0.0428412
[truncated: 102,539 more rows]

## Sheet: Supplementary Table 6
Supplementary Table 6: CRISPRi Screen Gene-level Phenotypes
	gamma	gamma	gamma	gamma	gamma	rho	rho	rho	rho	rho	tau	tau	tau	tau	tau
	transcripts	Mann-Whitney p-value	average phenotype of strongest 3	sgRNA count_MW	sgRNA count_avg	transcripts	Mann-Whitney p-value	average phenotype of strongest 3	sgRNA count_MW	sgRNA count_avg	transcripts	Mann-Whitney p-value	average phenotype of strongest 3	sgRNA count_MW	sgRNA count_avg
gene
A1BG	P2	0.244597	-0.0773051	5	5	P2	0.0385727	0.296938	5	5	P2	0.180244	0.290883	5	5
A1CF	P1P2	0.913883	-0.0260434	5	5	P1P2	0.781611	0.0466348	5	5	P1P2	0.86326	0.0102229	5	5
A2M	P1P2	0.374214	0.0173017	5	5	P1P2	0.431064	0.0609842	5	5	P1P2	0.274391	0.207366	5	5
A2ML1	P1P2	0.49765	0.0191379	5	5	P1P2	0.988788	-0.158951	5	5	P1P2	0.85007	-0.188464	5	5
A3GALT2	ENST00000442999.3	0.392805	-0.0099864	4	4	ENST00000442999.3	0.0601709	-0.524794	3	3	ENST00000442999.3	0.0275451	-1.1495	4	4
A4GALT	P1P2	0.857625	0.00558149	5	5	P1P2	0.593047	0.0659831	5	5	P1P2	0.540794	0.127977	5	5
A4GNT	P1P2	0.426778	-0.00563683	5	5	P1P2	0.30577	-0.417402	5	5	P1P2	0.17645	-0.564444	5	5
AAAS	P1P2	0.456623	-0.0283987	5	5	P1P2	0.773123	0.252507	5	5	P1P2	0.660381	0.266374	5	5
AACS	P1P2	0.754835	-0.00605646	5	5	P1P2	0.0918171	0.270997	5	5	P1P2	0.0842643	0.339168	5	5
AADAC	P1P2	0.0668704	-0.123232	5	5	P1P2	0.875811	0.0950732	5	5	P1P2	0.393343	0.00128262	5	5
AADACL2	P1P2	0.916003	-0.0131876	4	4	P1P2	0.581634	-0.120452	4	4	P1P2	0.754737	-0.132609	4	4
AADACL3	P1P2	0.0812143	-0.0686077	5	5	P1P2	0.395341	0.121711	5	5	P1P2	0.46432	-0.288063	5	5
AADACL4	P1P2	0.257049	-0.0476629	5	5	P1P2	0.33907	0.282761	5	5	P1P2	0.472567	0.320039	5	5
AADAT	P1P2	0.382838	0.027861	5	5	P1P2	0.335639	0.224162	5	5	P1P2	0.155906	0.152302	5	5
AAED1	P1P2	0.287413	0.0939559	5	5	P1P2	0.17285	-0.457989	5	5	P1P2	0.293645	-0.450886	5	5
AAGAB	P1P2	0.191381	-0.199161	5	5	P1P2	0.591748	-0.054286	3	3	P1P2	0.0933989	-0.877478	5	5
AAK1	P1P2	0.354709	0.0468263	5	5	P1P2	0.8437	0.052827	5	5	P1P2	0.468949	0.181249	5	5
AAMDC	P1P2	0.979936	-0.0465913	5	5	P1P2	0.278473	0.266411	5	5	P1P2	0.530833	0.403027	5	5
AAMP	P1P2	0.60792	-0.114295	5	5	P1P2	0.287158	-0.271538	4	4	P1P2	0.159738	-0.74068	5	5
AANAT	P1P2	0.499778	0.0273987	5	5	P1P2	0.769866	0.0599767	5	5	P1P2	0.997989	0.12849	5	5
AAR2	P1P2	0.0709624	-0.0920929	5	5	P1P2	0.592783	-0.183766	4	4	P1P2	0.31157	-0.662057	5	5
AARD	P1P2	0.492879	-0.00893176	5	5	P1P2	0.0319575	-0.401916	5	5	P1P2	0.0519902	-0.610179	5	5
AARS	P1P2	0.000120393	-0.424626	5	5						P1P2	0.000501772	-1.34072	5	5
AARS2	P1P2	0.000305492	-0.339382	5	5	P1P2	0.0132184	0.520067	4	4	P1P2	0.961137	0.0310969	5	5
AARSD1	P1	0.421432	-0.0230593	5	5	P1	0.0129639	0.310887	5	5	P1	0.032849	0.447468	5	5
AASDH	P1P2	0.0254769	-0.125734	5	5	P1P2	0.989467	-0.00294504	5	5	P1P2	0.514983	-0.414433	5	5
AASDHPPT	P1P2	0.251115	0.025701	5	5	P1P2	0.991506	-0.0174917	5	5	P1P2	0.67874	0.0330836	5	5
AASS	P1P2	0.246301	0.0723576	5	5	P1P2	0.767914	-0.159093	5	5	P1P2	0.907036	0.0514191	5	5
AATF	P1P2	0.0137155	-0.135259	5	5	P1P2	0.0273656	0.493207	5	5	P1P2	0.0842643	0.386057	5	5
AATK	ENST00000326724.4	0.280631	0.0183438	5	5	ENST00000326724.4	0.751701	0.058568	5	5	ENST00000326724.4	0.509035	0.125509	5	5
ABAT	P1	0.562406	-0.0161777	5	5	P2	0.854524	-0.118413	4	4	P2	0.651882	-0.444311	5	5
ABCA1	P1P2	0.205568	-0.088834	5	5	P1P2	0.0618603	0.268442	5	5	P1P2	0.342446	0.167485	5	5
ABCA10	P1P2	0.419016	-0.0562089	5	5	P1P2	0.379077	0.0302338	4	4	P1P2	0.870861	-0.487625	5	5
ABCA12	P1P2	0.97325	-0.0137509	5	5	P1P2	0.636966	-0.366046	4	4	P1P2	0.377477	-0.982431	5	5
ABCA13	P1P2	0.727917	-0.00726623	5	5	P1P2	0.501873	0.0924303	5	5	P1P2	0.550287	0.133643	5	5
ABCA2	P1P2	0.779481	-0.04222	5	5	P1P2	0.963318	-0.292519	5	5	P1P2	0.736199	-0.423082	5	5
ABCA3	P1P2	0.696674	-0.0494496	5	5	P1P2	0.581319	0.0741652	5	5	P1P2	0.665868	-0.00669789	5	5
ABCA4	P1P2	0.442054	0.0216383	5	5	P1P2	0.482551	0.118309	5	5	P1P2	0.319468	0.180449	5	5
ABCA5	P1P2	0.591022	-0.0152165	5	5	P1P2	0.350815	0.13511	5	5	P1P2	0.42871	0.164214	5	5
ABCA6	P1P2	0.570351	0.016886	5	5	P1P2	0.201272	0.190009	5	5	P1P2	0.137452	0.282506	5	5
ABCA7	P2	0.381924	0.0242157	5	5	P2	0.0879468	0.208856	5	5	P2	0.0518888	0.35288	5	5
ABCA8	P1P2	0.964561	-0.00365813	5	5	P1P2	0.715621	0.0221378	4	4	P1P2	0.450588	-0.303653	5	5
ABCA9	P1P2	0.902588	-0.0120545	5	5	P1P2	0.0179631	0.291177	5	5	P1P2	0.0146641	0.399538	5	5
ABCB1	ENST00000265724.3	0.268481	0.0234327	5	5	ENST00000265724.3	0.585997	0.0868602	5	5	ENST00000265724.3	0.371378	0.197311	5	5
ABCB10	P1P2	0.230613	-0.191286	5	5	P1P2	0.36484	-0.203148	5	5	P1P2	0.208207	-0.774215	5	5
ABCB11	P1P2	0.59276	-0.0130574	5	5	P1P2	0.337352	0.131445	5	5	P1P2	0.439074	0.151707	5	5
ABCB4	P1P2	0.0688914	0.0729612	5	5	P1P2	0.622229	-0.0965452	5	5	P1P2	0.827092	-0.0503937	5	5
ABCB5	P1P2	0.463191	-0.0345534	4	4	P1P2	0.0410493	-0.578655	4	4	P1P2	0.0473774	-0.928829	4	4
ABCB6	P1P2	0.0152282	0.0728665	5	5	P1P2	0.744602	0.117383	5	5	P1P2	0.366899	0.287334	5	5
ABCB7	P1P2	0.000164429	-0.390975	5	5	P1P2	0.568401	0.0323315	3	3	P1P2	0.03526	-1.50679	5	5
ABCB8	P1P2	0.254244	0.0274055	5	5	P1P2	0.451778	0.02548	5	5	P1P2	0.236849	0.083522	5	5
ABCB9	P2	0.299351	-0.0398012	5	5	P1	0.170314	-0.276839	5	5	P1	0.222516	-0.371113	5	5
ABCC1	P1P2	0.782699	-0.00217692	5	5	P1P2	0.0342015	0.208089	5	5	P1P2	0.032849	0.273211	5	5
ABCC10	P1P2	0.0910539	0.0459564	4	4	P1P2	0.0119524	-0.505136	4	4	P1P2	0.0324457	-0.672991	4	4
ABCC11	P2	0.224797	-0.0959325	5	5	P2	0.644463	-0.0896189	4	4	P2	0.18886	-0.53276	5	5
ABCC12	ENST00000311303.3	0.124181	0.0119917	5	5	ENST00000311303.3	0.407527	0.0931201	5	5	ENST00000311303.3	0.267806	0.247114	5	5
ABCC2	P1P2	0.152905	-0.066984	3	3	P1P2	0.641733	-0.0291037	4	4	P1P2	0.929251	-0.398813	4	4
ABCC3	P1P2	0.76857	-0.0751153	5	5	P1P2	0.52659	0.0553458	5	5	P1P2	0.989275	-0.126655	5	5
ABCC4	P1P2	0.882704	0.00248458	5	5	P1P2	0.515529	0.0690668	5	5	P1P2	0.436099	0.116566	5	5
ABCC5	P1P2	0.0532705	-0.116709	5	5	P1P2	0.871449	-0.0251657	5	5	P1P2	0.365117	-0.255867	5	5
ABCC6	ENST00000205557.7	0.995886	-0.0103892	4	4	ENST00000205557.7	0.83291	-0.0841832	4	4	ENST00000205557.7	0.743697	-0.105547	4	4
ABCC8	P1P2	0.201692	0.0480147	5	5	P1P2	0.0604474	-0.456769	5	5	P1P2	0.10137	-0.552984	5	5
ABCC9	P1P2	0.260229	-0.00608456	5	5	P1P2	0.150903	0.1672	5	5	P1P2	0.123367	0.28433	5	5
ABCD1	P1P2	0.0304892	-0.103315	5	5	P1P2	0.122465	-0.557202	5	5	P1P2	0.0143767	-0.881888	5	5
ABCD2	P1P2	0.748155	-0.0119484	5	5	P1P2	0.184398	0.180649	5	5	P1P2	0.194	0.228529	5	5
ABCD3	P1P2	0.597988	0.0289143	5	5	P1P2	0.0710553	-0.539036	5	5	P1P2	0.0914465	-0.716518	5	5
ABCD4	P1P2	0.00910783	-0.115586	5	5	P1P2	0.124123	0.259738	5	5	P1P2	0.778371	0.0384169	5	5
ABCE1	P1P2	0.00079398	-0.581884	4	4	P1P2	0.454874	0.0958291	2	2	P1P2	0.0134557	-1.23774	4	4
ABCF1	P1	0.199922	-0.236998	5	5	P1	0.192423	-0.380458	4	4	P1	0.0769826	-1.04016	5	5
ABCF2	P1P2	0.00497983	-0.101896	5	5	P1P2	0.897335	-0.302963	5	5	P1P2	0.573513	-0.600267	5	5
ABCF3	P1P2	0.90126	0.0111851	5	5	P1P2	0.330111	0.0356174	5	5	P1P2	0.303012	0.0515846	5	5
ABCG1	P1P2	0.151712	0.0412677	5	5	P1P2	0.763364	-0.0970508	5	5	P1P2	0.913031	0.0233924	5	5
ABCG2	P1P2	0.181189	0.0373892	5	5	P1P2	0.539459	-0.394303	5	5	P1P2	0.718223	-0.520772	5	5
ABCG4	P1P2	0.595349	-0.0420085	4	4	P1P2	0.472867	-0.210597	3	3	P1P2	0.403383	-0.387374	3	3
ABCG5	P1P2	0.726343	0.032858	5	5	P1P2	0.179196	-0.41165	3	3	P1P2	0.0135918	-0.863526	5	5
ABCG8	P1P2	0.731854	-0.0467957	4	4	P1P2	0.148089	-0.513498	4	4	P1P2	0.0390896	-0.71672	4	4
ABHD1	P1P2	0.618515	0.010825	5	5	P1P2	0.442615	-0.129531	5	5	P1P2	0.573513	-0.213074	5	5
ABHD10	P1P2	0.974587	0.00261011	5	5	P1P2	0.892619	-0.0943543	5	5	P1P2	0.927704	-0.109688	5	5
ABHD11	P1P2	0.717867	-0.0568714	5	5	P1P2	0.861734	0.0847777	5	5	P1P2	0.552532	-0.13977	5	5
ABHD12	P1P2	0.0787587	-0.10672	5	5	P1P2	0.866421	0.023705	5	5	P1P2	0.46176	-0.180817	5	5
ABHD12B	P1P2	0.519963	-0.0113199	5	5	P1P2	0.954496	-0.252938	5	5	P1P2	0.725458	-0.395413	5	5
ABHD13	P1P2	0.2758	-0.0356175	5	5	P1P2	0.694284	-0.112159	5	5	P1P2	0.307769	-0.306908	5	5
ABHD14A	P1P2	0.824522	0.0156998	5	5	P1P2	0.859057	-0.072853	5	5	P1P2	0.679355	-0.236412	5	5
ABHD14B	P2	0.232575	0.0475727	5	5	P1	0.360574	0.130326	5	5	P1	0.260262	0.195218	5	5
ABHD15	P1P2	0.244937	-0.0400195	5	5	P1P2	0.93924	-0.054572	5	5	P1P2	0.797118	-0.211189	5	5
ABHD16A	P1P2	0.495214	-0.0185711	4	4	P1P2	0.113532	0.335248	4	4	P1P2	0.0932499	0.391057	4	4
ABHD16B	P1P2	0.222246	0.073634	5	5	P1P2	0.852707	-0.298572	5	5	P1P2	0.419897	0.11036	4	4
ABHD17A	P1P2	0.933857	-0.00923097	5	5	P1P2	0.610243	0.0763561	5	5	P1P2	0.602451	0.143512	5	5
ABHD17B	P1P2	0.215027	0.0370213	5	5	P1P2	0.0603309	0.267649	5	5	P1P2	0.0349687	0.474978	5	5
ABHD17C	P1P2	0.466627	-0.0114168	4	4	P1P2	0.301407	-0.193678	4	4	P1P2	0.216818	-0.287166	4	4
ABHD2	P1P2	0.79949	0.00516421	5	5	P1P2	0.96807	0.136213	5	5	P1P2	0.948421	0.240857	5	5
ABHD3	P1P2	0.194967	-0.0056479	5	5	P1P2	0.688632	-0.0860207	5	5	P1P2	0.981233	0.0120172	5	5
ABHD4	P1P2	0.688324	0.0244489	5	5	P1P2	0.0315511	0.225091	5	5	P1P2	0.017627	0.369612	5	5
ABHD5	P1P2	0.743079	0.0142367	5	5	P1P2	0.0158123	0.42156	5	5	P1P2	0.0211963	0.642639	5	5
ABHD6	P1P2	0.691721	-0.0045407	5	5	P1P2	0.613828	0.0375392	5	5	P1P2	0.843491	0.146932	5	5
ABHD8	P1P2	0.357769	0.0302629	5	5	P1P2	0.612632	-0.391487	5	5	P1P2	0.788052	-0.498578	5	5
ABI1	P1P2	0.532823	-0.019461	5	5	P1P2	0.937885	-0.00248814	5	5	P1P2	0.768082	-0.0707567	5	5
ABI2	P1P2	0.739279	-0.0309751	5	5	P1P2	0.13028	-0.389752	5	5	P1P2	0.186888	-0.686478	5	5
ABI3	P1P2	0.576916	0.0271771	5	5	P1P2	0.812508	-0.0180336	5	5	P1P2	0.951097	-0.016878	5	5
ABI3BP	P1P2	0.935191	0.0102468	5	5	P1P2	0.794063	-0.12607	5	5	P1P2	0.709761	-0.156943	5	5
ABL1	ENST00000372348.2	0.00653856	0.0886913	5	5	ENST00000372348.2	0.0688196	-0.314693	5	5	ENST00000372348.2	0.294031	-0.24409	5	5
ABL2	P1	0.646297	0.0184588	4	4	P1	0.0561122	-0.421201	4	4	P1	0.095097	-0.571016	4	4
ABLIM1	ENST00000277895.5	0.153637	0.0409433	5	5	ENST00000277895.5	0.798664	0.00366123	5	5	ENST00000277895.5	0.332292	0.00522294	5	5
ABLIM2	P1P2	0.877413	-0.00541578	5	5	P1P2	0.197988	0.158388	5	5	P1P2	0.205788	0.212218	5	5
ABLIM3	P1P2	0.0478825	-0.0827056	5	5	P1P2	0.883872	-0.122194	5	5	P1P2	0.442061	-0.445146	5	5
ABO	P2	0.232903	-0.0351323	5	5	P1	0.286482	0.227654	5	5	P1	0.151305	0.240879	5	5
ABR	P1P2	0.664111	-0.0349698	5	5	P1P2	0.839605	-0.00594511	4	4	P1P2	0.621903	-0.0130511	5	5
ABRA	P1P2	0.500311	0.0325227	5	5	P1P2	0.794063	-0.0812789	5	5	P1P2	0.986594	-0.0913891	5	5
ABRACL	P1P2	0.971913	0.00223708	5	5	P1P2	0.587756	0.0648743	5	5	P1P2	0.52042	0.0525922	5	5
ABT1	P1P2	0.0155478	-0.127999	5	5	P1P2	0.00881042	0.493646	5	5	P1P2	0.0442974	0.407611	5	5
ABTB1	P1P2	0.762811	0.00659088	5	5	P1P2	0.823759	0.0671876	5	5	P1P2	0.70414	0.11803	5	5
ABTB2	P1P2	0.299351	0.0270311	5	5	P1P2	0.328001	-0.331431	5	5	P1P2	0.469465	-0.457178	5	5
ACAA1	P1P2	0.364824	-0.0299706	5	5	P1P2	0.111339	0.289821	5	5	P1P2	0.154929	0.354656	5	5
ACAA2	P1P2	0.57263	0.0130789	5	5	P1P2	0.315524	-0.250328	5	5	P1P2	0.472049	-0.360027	5	5
ACACA	P1P2	0.465288	0.0255306	5	5	P1P2	0.000685786	0.735766	5	5	P1P2	0.000239684	0.99979	5	5
ACACB	P2	0.651378	0.0264335	5	5	P1	0.48149	-0.117727	5	5	P2	0.607729	0.0331025	5	5
ACAD10	P1P2	0.353838	-0.0118793	5	5	P1P2	0.438577	-0.0659541	5	5	P1P2	0.370928	-0.317548	5	5
ACAD11	P1P2	0.0334375	-0.0958586	5	5	P1P2	0.286675	-0.285108	5	5	P1P2	0.0924185	-0.591175	5	5
ACAD8	P1P2	0.624436	-0.0109008	5	5	P1P2	0.89464	-0.188074	5	5	P1P2	0.954443	-0.341659	5	5
ACAD9	P1P2	0.778838	0.0140931	5	5	P1P2	0.143303	0.209597	5	5	P1P2	0.115979	0.304495	5	5
ACADL	P1P2	0.855651	-0.0163131	5	5	P1P2	0.00384008	-0.514089	5	5	P1P2	0.0068261	-0.843871	5	5
ACADM	P1P2	0.707866	0.00498403	5	5	P1P2	0.904752	0.0533108	5	5	P1P2	0.779015	0.0542391	5	5
ACADS	P1P2	0.140662	0.0491413	5	5	P1P2	0.499706	0.1279	5	5	P1P2	0.166196	0.223673	5	5
ACADSB	P1P2	0.719747	-0.0289054	5	5	P1P2	0.389449	0.0409176	5	5	P1P2	0.572083	-0.000175551	5	5
ACADVL	P1P2	0.0162792	0.0488345	5	5	P1P2	0.0360848	-0.534673	5	5	P1P2	0.115979	-0.688385	5	5
ACAN	P1P2	0.975256	0.0126749	5	5	P1P2	0.078194	-0.380833	5	5	P1P2	0.161743	-0.601125	5	5
ACAP1	P1P2	0.475598	0.0260741	5	5	P1P2	0.456914	-0.110778	5	5	P1P2	0.843491	-0.195664	5	5
ACAP2	P1P2	0.590443	-0.0371596	5	5	P1P2	0.00980299	-0.541203	5	5	P1P2	0.0163841	-0.906667	5	5
ACAP3	P1P2	0.41086	0.0209984	5	5	P1P2	0.46468	0.143352	5	5	P1P2	0.297914	0.230701	5	5
ACAT1	P1P2	0.0703098	0.0602828	5	5	P1P2	0.200971	-0.21387	5	5	P1P2	0.441064	-0.173674	5	5
ACAT2	P1P2	0.21764	-0.047265	4	4	P1P2	0.312454	0.206327	4	4	P1P2	0.441325	0.107177	4	4
ACBD3	P1P2	0.00965741	0.102872	5	5	P1P2	0.0933034	-0.285973	5	5	P1P2	0.566667	-0.10195	5	5
ACBD4	P1	0.0882197	-0.0516979	4	4	P1	0.101075	0.226633	4	4	P2	0.150441	0.279835	4	4
ACBD5	P1P2	0.217832	0.0119509	5	5	P1P2	0.533845	-0.0890066	5	5	P1P2	0.822513	-0.119056	5	5
ACBD6	P1P2	0.947865	0.0172687	5	5	P1P2	0.691142	-0.00140514	5	5	P1P2	0.731138	-0.0231346	5	5
ACBD7	P1P2	0.369277	-0.00787291	5	5	P1P2	0.0677265	0.201705	4	4	P1P2	0.134147	0.12816	5	5
ACCS	P1P2	0.604406	-0.0362076	5	5	P1P2	0.208266	-0.306718	5	5	P1P2	0.243745	-0.548313	5	5
ACCSL	ENST00000378832.1	0.559173	0.0253167	4	4	ENST00000378832.1	0.138967	-0.29553	4	4	ENST00000378832.1	0.142349	-0.362371	4	4
ACD	P1P2	0.0109244	-0.120981	5	5	P1P2	0.950765	-0.128768	5	5	P1P2	0.190562	-0.496866	5	5
ACE	P1	0.700398	0.0173762	5	5	P1	0.0442115	0.236249	5	5	P1	0.0225019	0.316643	5	5
ACE2	P1P2	0.504049	0.0482782	5	5	P1P2	0.0958232	-0.486702	5	5	P1P2	0.120128	-0.577477	5	5
ACER1	P1P2	0.0509876	-0.117675	5	5	P1P2	0.167282	-0.609583	5	5	P1P2	0.0214806	-0.991752	5	5
ACER2	P1P2	0.502445	0.0142427	5	5	P1P2	0.807227	-0.00454003	5	5	P1P2	0.970512	0.0115152	5	5
ACER3	P1P2	0.13631	-0.0439329	5	5	P1P2	0.0792807	0.135794	5	5	P1P2	0.191417	0.113684	5	5
ACHE	P1	0.0686361	0.0632868	5	5	P1	0.156553	-0.281223	5	5	P1	0.5879	-0.219586	5	5
ACIN1	P2	0.00831516	-0.167199	5	5	P1	0.0274253	0.315957	5	5	P1	0.045827	0.377946	5	5
ACKR2	P1P2	0.774662	-0.00996145	5	5	P1P2	0.586583	0.0459261	5	5	P1P2	0.459717	0.0103171	5	5
ACKR3	P1	0.236535	-0.0378199	5	5	P2	0.619824	0.0131402	5	5	P2	0.452103	0.0323672	5	5
ACKR4	P1P2	0.628366	-0.0148446	3	3	P1P2	0.831427	0.0110255	3	3	P1P2	0.974894	-0.0249317	3	3
ACLY	P1P2	0.867509	0.03417	5	5	P1P2	0.388043	-0.385243	5	5	P1P2	0.451598	-0.502168	5	5
ACMSD	P1P2	0.971245	0.00165621	5	5	P1P2	0.234297	-0.162365	5	5	P1P2	0.271085	-0.252899	5	5
ACN9	P1P2	1	-0.0141073	5	5	P1P2	0.996263	-0.243352	5	5	P1P2	0.961806	-0.399777	5	5
ACO1	P1P2	0.297015	-0.078861	5	5	P1P2	0.516354	-0.26568	5	5	P1P2	0.225718	-0.553233	5	5
ACO2	P1P2	0.615564	-0.0235919	5	5	P1P2	0.593636	-0.09833	5	5	P1P2	0.435109	-0.115341	5	5
ACOT1	P1P2	0.755791	-0.0105307	5	5	P1P2	0.615624	-0.0272831	5	5	P1P2	0.698535	-0.0186261	5	5
ACOT11	P2	0.0536851	0.0942619	5	5	P2	0.437069	-0.110531	5	5	P1	0.648254	-0.323511	5	5
ACOT12	P1P2	0.915213	0.00416679	5	5	P1P2	0.35346	-0.352776	5	5	P1P2	0.396377	-0.506048	5	5
ACOT13	P1P2	0.156313	0.0403793	5	5	P1P2	0.570279	-0.074745	5	5	P1P2	0.343087	-0.0173401	5	5
ACOT2	P1P2	0.82746	-0.0312214	5	5	P1P2	0.00245381	-0.675083	5	5	P1P2	0.00244278	-1.00708	5	5
ACOT4	P1P2	0.50512	-0.159656	5	5	P1P2	0.372781	0.382916	5	5	P1P2	0.668924	0.158243	5	5
ACOT6	P1P2	0.90923	0.00946327	5	5	P1P2	0.100849	0.232009	5	5	P1P2	0.0817284	0.321195	5	5
ACOT7	P1P2	0.149333	-0.052821	5	5	P1P2	0.652631	-0.119696	5	5	P1P2	0.579247	-0.289521	5	5
ACOT8	P1P2	0.0899049	0.0446429	5	5	P1P2	0.21214	-0.326746	5	5	P1P2	0.47724	-0.444025	5	5
ACOT9	P1P2	0.19238	-0.0368819	5	5	P1P2	0.805249	0.0228541	5	5	P1P2	0.520966	-0.282584	5	5
ACOX1	P1P2	0.0321021	-0.192267	5	5	P1P2	0.105532	-0.69694	5	5	P1P2	0.0743536	-1.48827	5	5
ACOX2	P2	0.868169	0.0188103	5	5	P1	0.307382	0.12754	5	5	P1	0.41849	0.124387	5	5
ACOX3	P1	0.554515	0.0119899	5	5	P1	0.0123566	-0.588896	5	5	P1	0.0350413	-0.892502	5	5
ACOXL	P1P2	0.512109	0.0102364	5	5	P1P2	0.631285	-0.0825107	5	5	P1P2	0.77065	-0.110797	5	5
ACP1	P1P2	0.136972	-0.194488	5	5	P1P2	0.307236	-0.310644	4	4	P1P2	0.0723971	-1.08758	5	5
ACP2	P1P2	0.262722	0.0805879	5	5	P1P2	0.0499311	-0.526311	5	5	P1P2	0.320432	-0.591994	4	4
ACP5	P1	0.0568271	0.095832	5	5	P1	0.722479	0.108387	5	5	P1	0.155906	0.365082	5	5
ACP6	P1P2	0.956545	-0.00385579	5	5	P1P2	0.621627	-0.0662523	5	5	P1P2	0.810767	-0.0574442	5	5
ACPL2	P1P2	0.456361	0.0168327	4	4	P1P2	0.21759	0.174646	4	4	P1P2	0.161396	0.292464	4	4
ACPP	P1P2	0.857625	0.0206394	5	5	P1P2	0.454856	-0.0774494	5	5	P1P2	0.446815	-0.10074	5	5
ACPT	ENST00000270593.1	0.131739	-0.106182	5	5	ENST00000270593.1	0.544254	0.00305886	5	5	ENST00000270593.1	0.954443	-0.103696	5	5
ACR	P1P2	0.168666	-0.0512332	5	5	P1P2	0.883872	-0.0212471	5	5	P1P2	0.502589	-0.0939905	5	5
ACRBP	P1P2	0.805324	-0.023266	5	5	P1P2	0.6031	-0.322995	5	5	P1P2	0.587321	-0.501735	5	5
ACRC	P1P2	0.766009	-0.0283097	5	5	P1P2	0.0538844	-0.513264	5	5	P1P2	0.0923372	-0.795234	5	5
ACRV1	P1P2	0.243579	0.0264646	5	5	P1P2	0.825748	-0.0580938	5	5	P1P2	0.709136	0.00641596	5	5
ACSBG1	P1P2	0.319293	0.0145707	5	5	P1P2	0.69177	0.0589395	5	5	P1P2	0.45768	0.165626	5	5
ACSBG2	P1P2	0.271392	0.0354165	5	5	P1P2	0.642836	-0.324344	5	5	P1P2	0.959128	-0.318966	5	5
ACSF2	P1P2	0.885351	-0.00915805	5	5	P1P2	0.583071	-0.0876369	5	5	P1P2	0.554782	-0.0920751	5	5
ACSF3	P1P2	0.624436	-0.0371718	5	5	P1P2	0.832387	-0.0316727	5	5	P1P2	0.913697	-0.141701	5	5
ACSL1	P1P2	0.44805	0.028182	5	5	P1P2	0.531048	-0.0157232	5	5	P1P2	0.525339	0.0891067	5	5
ACSL3	P1P2	0.812469	-0.00478209	5	5	P1P2	0.0312159	-0.417297	5	5	P1P2	0.0518888	-0.662246	5	5
ACSL4	P1P2	0.00199587	-0.100097	5	5	P1P2	0.0169556	-0.872152	5	5	P1P2	0.00296318	-1.4449	5	5
ACSL5	P1	0.139873	0.03104	5	5	P1	0.183836	0.17953	5	5	P1	0.0776869	0.32569	5	5
ACSL6	P1	0.749426	-0.0452527	5	5	P2	0.17285	0.18437	5	5	P2	0.164915	0.0888143	5	5
ACSM1	P1P2	0.461199	-0.0366565	5	5	P1P2	0.643447	0.027352	5	5	P1P2	0.980563	0.00988901	5	5
ACSM2A	P1P2	0.306829	0.0346634	5	5	P1P2	0.619223	-0.0833013	5	5	P1P2	0.942402	0.00795083	5	5
ACSM2B	P1P2	0.342638	0.0337984	5	5	P1P2	0.555906	-0.1197	5	5	P1P2	0.91703	-0.116005	5	5
ACSM3	P1P2	0.11854	0.0353	5	5	P1P2	0.267666	-0.335915	5	5	P1P2	0.502054	-0.433755	5	5
ACSM4	ENST00000399422.4	0.820608	0.021845	5	5	ENST00000399422.4	0.307382	0.114244	5	5	ENST00000399422.4	0.193136	0.189606	5	5
ACSM5	P1P2	0.513188	0.0129906	5	5	P1P2	0.889254	0.0336481	5	5	P1P2	0.953773	0.0433823	5	5
ACSS1	P1P2	0.152432	0.0342201	5	5	P1P2	0.339931	-0.145555	5	5	P1P2	0.584432	-0.0799663	5	5
ACSS2	P1P2	0.59392	-0.0257805	5	5	P1P2	0.926037	0.011825	5	5	P1P2	0.920364	-0.107448	5	5
ACSS3	P1P2	0.297792	-0.0301135	5	5	P1P2	0.0465979	-0.421037	5	5	P1P2	0.0578823	-0.736155	5	5
ACTA1	P1	0.440562	-0.0205229	5	5	P1	0.0658872	0.228193	5	5	P1	0.0665296	0.263754	5	5
ACTA2	P1	0.390887	0.0196235	5	5	P1	0.188658	0.13445	5	5	P1	0.101195	0.230116	5	5
ACTB	P1P2	0.962557	-0.01946	5	5	P1P2	0.854378	0.0397507	5	5	P1P2	0.981903	-0.0144728	5	5
ACTBL2	P1P2	0.405633	-0.023903	5	5	P1P2	0.399379	-0.0806121	5	5	P1P2	0.37998	-0.177894	5	5
ACTC1	P1P2	0.405633	-0.0588738	5	5	P1P2	0.435062	0.158282	5	5	P1P2	0.75464	0.186739	5	5
ACTG1	P1P2	0.870148	-0.0149398	5	5	P1P2	0.339931	0.115377	5	5	P1P2	0.358483	0.156587	5	5
ACTG2	P2	0.0235573	-0.0778357	5	5	P2	0.742669	0.0543385	5	5	P2	0.508497	-0.110153	5	5
ACTL10	P1P2	0.94186	0.0027211	5	5	P1P2	0.221167	0.164349	5	5	P1P2	0.186328	0.215926	5	5
ACTL6A	P1P2	0.872129	-0.0467188	5	5	P1P2	0.0235895	0.28867	5	5	P1P2	0.0191234	0.36005	5	5
ACTL6B	P1P2	0.438577	0.0123266	5	5	P1P2	0.10263	0.235489	5	5	P1P2	0.0477777	0.342962	5	5
ACTL7A	P1P2	0.95955	0.0139296	5	5	P1P2	0.0544165	0.269455	5	5	P1P2	0.0448323	0.368282	5	5
ACTL7B	P1P2	0.69234	-0.0308551	5	5	P1P2	0.708173	-0.0402023	5	5	P1P2	0.408892	-0.0187217	5	5
ACTL8	P1P2	0.737381	-0.0170945	5	5	P1P2	0.277718	-0.262016	5	5	P1P2	0.345444	-0.358837	5	5
ACTL9	P1P2	0.561275	-0.0241161	5	5	P1P2	0.0918171	0.279635	5	5	P1P2	0.0974039	0.361558	5	5
ACTN1	P1P2	0.0348563	-0.0770104	5	5	P1P2	0.832387	-0.172591	5	5	P1P2	0.664647	-0.436728	5	5
ACTN2	P1P2	0.772736	-0.000574413	5	5	P1P2	0.42486	0.113535	5	5	P1P2	0.473085	0.160348	5	5
ACTN3	P1P2	0.360404	0.0266356	5	5	P1P2	0.35968	-0.163629	5	5	P1P2	0.498315	-0.149517	5	5
ACTN4	P1P2	0.634259	0.0274014	5	5	P1P2	0.545669	0.0921199	5	5	P1P2	0.347596	0.182246	5	5
ACTR10	P1P2	0.0211001	-0.42347	5	5	P1P2	0.439569	0.128856	2	2	P1P2	0.108665	-1.08272	5	5
ACTR1A	P1P2	0.00822309	-0.130143	5	5	P1P2	0.178005	-0.397213	5	5	P1P2	0.0619346	-1.07103	5	5
ACTR1B	P1P2	0.606162	0.0357081	5	5	P1P2	0.188658	0.223314	5	5	P1P2	0.130369	0.370552	5	5
ACTR2	P1P2	0.0460914	-0.146556	4	4	P1P2	0.0182879	-0.517671	3	3	P1P2	0.0038175	-1.35103	4	4
ACTR3	P1P2	0.000271816	-0.168857	5	5	P1P2	0.0816401	-0.249597	5	5	P1P2	0.00397729	-0.744783	5	5
ACTR3B	P1P2	0.647156	0.016157	5	5	P1P2	0.144002	0.192548	5	5	P1P2	0.124805	0.327931	5	5
ACTR3C	P1P2	0.868828	0.0011103	5	5	P1P2	0.95687	-0.0378319	5	5	P1P2	0.698535	-0.0788028	5	5
ACTR5	P1P2	0.0136835	-0.121738	5	5	P1P2	0.163131	0.0971011	5	5	P1P2	0.459207	-0.100866	5	5
ACTR6	P1P2	0.161269	-0.18594	5	5	P1P2	0.174548	-0.422496	4	4	P1P2	0.00662172	-1.10078	5	5
ACTR8	P1P2	0.00949414	-0.151276	5	5	P1P2	0.000562969	0.470984	5	5	P1P2	0.0146641	0.44395	5	5
ACTRT1	P1P2	0.902588	-0.021865	5	5	P1P2	0.320062	-0.175757	5	5	P1P2	0.37998	-0.348101	5	5
ACTRT2	P1P2	0.991974	0.00146763	5	5	P1P2	0.0959931	0.158898	5	5	P1P2	0.0622286	0.162648	5	5
ACTRT3	P1P2	0.0127823	-0.0704758	5	5	P1P2	0.973842	0.0109605	5	5	P1P2	0.422853	-0.12245	5	5
ACVR1	P1P2	0.899269	-0.00965162	5	5	P1P2	0.236819	-0.0842665	5	5	P1P2	0.263477	-0.130618	5	5
ACVR1B	P1P2	0.607333	-0.0533391	5	5	P1P2	0.103801	-0.751869	5	5	P1P2	0.0578823	-1.13234	5	5
ACVR1C	P1P2	0.588997	-0.0434631	5	5	P1P2	0.800638	-0.0488927	5	5	P1P2	0.78353	-0.228011	5	5
ACVR2A	P1P2	0.461964	-0.0243975	5	5	P1P2	0.352136	-0.104233	5	5	P1P2	0.368239	-0.215758	5	5
ACVR2B	P1P2	0.498713	0.0272479	5	5	P1P2	0.402722	0.233202	5	5	P1P2	0.272551	0.348447	5	5
ACVRL1	P1P2	0.414686	-0.0469699	5	5	P1P2	0.062697	-0.492933	5	5	P1P2	0.0357747	-0.7717	5	5
ACY1	P1P2	0.819305	-0.0097226	5	5	P1P2	0.235135	-0.392847	5	5	P1P2	0.244936	-0.621139	5	5
ACY3	P2	0.86619	-0.00599864	5	5	P2	0.552199	-0.018047	5	5	P2	0.409369	-0.0465136	5	5
ACYP1	P2	0.699156	-0.0015516	5	5	P1	0.119605	0.168328	5	5	P1	0.135902	0.203971	5	5
ACYP2	P1P2	0.0769218	-0.0599793	5	5	P1P2	0.435563	0.0400332	5	5	P1P2	0.978217	-0.034657	5	5
ADA	P1P2	0.994983	-0.00360241	5	5	P1P2	0.415774	0.105912	5	5	P1P2	0.421881	0.164358	5	5
ADAD1	P1P2	0.605576	-0.0229368	5	5	P1P2	0.470945	-0.0399166	5	5	P1P2	0.544693	-0.11038	5	5
ADAD2	P1P2	0.465288	-0.00726358	5	5	P1P2	0.493235	-0.0273694	5	5	P1P2	0.538018	-0.10451	5	5
ADAL	P1P2	0.911541	-0.000167042	4	4	P1P2	0.306334	0.0905548	4	4	P1P2	0.420981	0.192295	4	4
ADAM10	P1P2	0.374214	-0.0793865	5	5	P1P2	0.584826	0.173501	5	5	P1P2	0.730506	0.24155	5	5
ADAM11	P1P2	0.198455	-0.0585278	5	5	P1P2	0.847701	-0.0728014	5	5	P1P2	0.519603	-0.21791	5	5
ADAM12	P1P2	0.468368	-0.0248553	5	5	P1P2	0.157052	0.172461	5	5	P1P2	0.261331	0.221302	5	5
ADAM15	P1P2	0.9492	0.00202013	5	5	P1P2	0.305368	0.104109	5	5	P1P2	0.324393	0.136276	5	5
ADAM17	P1P2	0.282128	0.0300949	5	5	P1P2	0.585411	0.0685942	5	5	P1P2	0.390092	0.168889	5	5
ADAM18	P1P2	0.726658	-0.195218	5	5	P1P2	0.828454	-0.240005	4	4	P1P2	0.341166	-0.758205	5	5
ADAM19	P1P2	0.678169	0.00300754	5	5	P1P2	0.135776	0.241045	5	5	P1P2	0.0906427	0.34491	5	5
ADAM2	P1P2	0.664111	-0.0306125	5	5	P1P2	0.758822	-0.125364	5	5	P1P2	0.490355	-0.163038	5	5
ADAM20	P1P2	0.450059	0.0317519	5	5	P1P2	0.16134	0.139759	5	5	P1P2	0.093563	0.510416	5	5
ADAM21	P1P2	0.0208671	-0.0780484	5	5	P1P2	0.245537	-0.0334172	5	5	P1P2	0.716026	-0.146498	5	5
ADAM22	P1P2	0.186443	0.0382632	5	5	P1P2	0.969768	0.0629166	5	5	P1P2	0.596611	0.108687	5	5
ADAM23	P1P2	0.647156	0.00283143	5	5	P1P2	0.200971	0.203603	5	5	P1P2	0.30183	0.350068	5	5
ADAM28	P1P2	0.637548	-0.00378099	5	5	P1P2	0.0968463	0.212571	5	5	P1P2	0.157875	0.212836	5	5
ADAM29	P1P2	0.43069	-0.049227	5	5	P1P2	0.458978	-0.235191	5	5	P1P2	0.509035	-0.524608	5	5
ADAM30	P1P2	0.379192	0.0408192	5	5	P1P2	0.913529	-0.050457	5	5	P1P2	0.762953	-0.028192	5	5
ADAM32	P1P2	0.0889562	-0.0544288	5	5	P1P2	0.286097	-0.0394321	5	5	P1P2	0.535248	-0.133179	5	5
ADAM33	P1P2	0.4658	-0.0201183	5	5	P1P2	0.0726691	0.286213	5	5	P1P2	0.112703	0.363171	5	5
ADAM7	P1P2	0.588708	-0.00815812	5	5	P1P2	0.592458	-0.190096	5	5	P1P2	0.564394	-0.312576	5	5
ADAM8	P1P2	0.669598	-0.0324122	5	5	P1P2	0.597177	-0.157068	5	5	P1P2	0.638618	-0.257376	5	5
ADAM9	P1P2	0.0563923	-0.078375	5	5	P1P2	0.278473	0.0313982	5	5	P1P2	0.838892	-0.0622339	5	5
ADAMDEC1	P1P2	0.0430896	-0.0968853	5	5	P1P2	0.488947	-0.258797	5	5	P1P2	0.342446	-0.598078	5	5
ADAMTS1	P2	0.113675	-0.0611473	5	5	P2	0.0877884	0.185677	5	5	P2	0.274022	0.198016	5	5
ADAMTS10	P1P2	0.433638	-0.00888391	5	5	P1P2	0.246925	0.00257573	5	5	P1P2	0.26672	-0.0526143	5	5
ADAMTS12	P1P2	0.661678	-0.019395	5	5	P1P2	0.743313	0.0528226	5	5	P1P2	0.882451	0.046486	5	5
ADAMTS13	P1P2	0.911224	-0.035336	5	5	P1P2	0.355673	-0.129193	5	5	P1P2	0.462783	-0.287776	5	5
ADAMTS14	P1P2	0.0258655	-0.0615499	5	5	P1P2	0.88589	0.0247813	5	5	P1P2	0.538018	-0.0751447	5	5
ADAMTS15	P1P2	0.142593	0.0321034	5	5	P1P2	0.729188	-0.0471292	5	5	P1P2	0.885104	0.0108593	5	5
ADAMTS16	P1	0.491369	-0.0422014	4	4	P1	0.159067	-0.498148	4	4	P1	0.112857	-0.861686	4	4
ADAMTS17	P1P2	0.885351	0.0285429	5	5	P1P2	0.673022	-0.0339893	5	5	P1P2	0.762953	-0.0206352	5	5
ADAMTS18	P1P2	0.0253119	0.0533536	5	5	P1P2	0.0843622	-0.298861	5	5	P1P2	0.309765	-0.367486	5	5
ADAMTS19	P1P2	0.442054	0.00177337	5	5	P1P2	0.10272	-0.391962	5	5	P1P2	0.119329	-0.516119	5	5
ADAMTS2	P1P2	0.8933	0.000208521	5	5	P1P2	0.220204	0.314778	5	5	P1P2	0.137452	0.403864	5	5
ADAMTS20	P1P2	0.612619	0.020327	5	5	P1P2	0.314294	0.134653	5	5	P1P2	0.223473	0.209723	5	5
ADAMTS3	P1P2	0.240878	0.0417499	5	5	P1P2	0.210119	-0.226144	5	5	P1P2	0.458189	-0.316777	5	5
ADAMTS4	P1P2	0.0820958	-0.0382824	5	5	P1P2	0.438577	-0.325715	5	5	P1P2	0.30124	-0.571485	5	5
ADAMTS5	P1P2	0.816374	-0.0269395	5	5	P1P2	0.103169	-0.470549	5	5	P1P2	0.160989	-0.765107	5	5
ADAMTS6	P1P2	0.999331	-0.00343792	5	5	P1P2	0.454599	-0.0247001	5	5	P1P2	0.418974	-0.0484756	5	5
ADAMTS7	P1P2	0.802081	-0.0237891	5	5	P1P2	0.313475	0.169452	5	5	P1P2	0.305384	0.294828	5	5
ADAMTS8	P1P2	0.979267	-0.0250526	5	5	P1P2	0.869773	0.0365997	5	5	P1P2	0.93171	0.111008	5	5
ADAMTS9	P1P2	0.114058	-0.0451043	5	5	P1P2	0.98573	-0.152437	5	5	P1P2	0.68552	-0.278918	5	5
ADAMTSL1	P1P2	0.476116	0.0197101	5	5	P1P2	0.148257	0.173552	5	5	P1P2	0.0798312	0.251064	5	5
ADAMTSL2	P1P2	0.209802	-0.0280195	5	5	P1P2	0.519386	-0.157225	5	5	P1P2	0.471532	-0.327585	5	5
ADAMTSL3	P1P2	0.727287	-0.00945874	5	5	P1P2	0.989467	-0.0181888	5	5	P1P2	0.943739	-0.0463081	5	5
ADAMTSL4	P1P2	0.576058	-0.00769348	5	5	P1P2	0.163389	0.0285443	5	5	P1P2	0.22188	0.0597771	5	5
ADAMTSL5	P1P2	0.81377	0.00423586	5	5	P1P2	0.624639	0.0428869	5	5	P1P2	0.562125	0.060042	5	5
ADAP1	P1P2	0.895952	-0.19932	5	5	P1P2	0.482404	-0.145416	4	4	P1P2	0.263477	-0.454427	5	5
ADAP2	P1P2	0.483935	-0.0360355	5	5	P1P2	0.786847	0.143771	5	5	P1P2	0.669536	0.0771783	5	5
ADAR	P1	0.00184895	-0.102181	5	5	P1	0.142142	0.191316	5	5	P2	0.668924	0.0434334	5	5
ADARB1	P1P2	0.540006	0.0405289	5	5	P1P2	0.574335	-0.0940204	5	5	P1P2	0.364672	-0.0511867	5	5
ADARB2	ENST00000381312.1	0.281379	0.010662	5	5	ENST00000381312.1	0.730469	-0.248273	5	5	ENST00000381312.1	0.820552	-0.372754	5	5
ADAT1	P1P2	0.931858	0.0144954	5	5	P1P2	0.908802	-0.0813897	5	5	P1P2	0.994637	-0.0520187	5	5
ADAT2	P1P2	0.359964	-0.0964747	5	5	P1P2	0.70564	0.0181643	5	5	P1P2	0.539682	-0.263511	5	5
ADAT3	P1	0.0292247	-0.150364	5	5	P1	0.645891	0.122842	5	5	P1	0.49725	-0.232876	5	5
ADC	P1P2	0.82746	-0.000731373	5	5	P1P2	0.266015	-0.147499	5	5	P1P2	0.345444	-0.238563	5	5
ADCK1	P1P2	0.0152282	-0.0767062	5	5	P1P2	0.673022	-0.0610789	5	5	P1P2	0.372277	-0.249884	5	5
ADCK2	P1P2	0.0440496	-0.0529401	5	5	P1P2	0.935176	0.0293991	5	5	P1P2	0.582125	-0.0858511	5	5
ADCK3	P1P2	0.319701	0.0429225	5	5	P1P2	0.157552	0.0139855	5	5	P1P2	0.100323	0.110757	5	5
ADCK4	P1P2	0.0769918	0.0763938	5	5	P1P2	0.772472	-0.235239	5	5	P1P2	0.977212	0.0021015	5	5
ADCK5	P1P2	0.856309	-0.0728566	5	5	P1P2	0.446078	-0.253117	4	4	P1P2	0.342019	-0.752027	5	5
ADCY1	P1P2	0.898606	-0.00692796	5	5	P1P2	0.725991	0.0476643	5	5	P1P2	0.686756	0.10801	5	5
ADCY10	P1P2	0.470943	0.019714	5	5	P1P2	0.32758	0.0760655	5	5	P1P2	0.236184	0.138747	5	5
ADCY2	P1P2	0.568075	-0.139645	5	5	P1P2	0.691142	0.0445221	5	5	P1P2	0.789992	-0.230334	5	5
ADCY3	P1P2	0.476635	-0.0301021	5	5	P1P2	0.618622	0.0323014	5	5	P1P2	0.839549	0.0414891	5	5
ADCY4	P1P2	0.570351	0.0162583	5	5	P1P2	0.898009	-0.0330584	5	5	P1P2	0.905039	-0.0403309	5	5
ADCY5	P1P2	0.641744	0.0126783	5	5	P1P2	0.624036	0.0593615	5	5	P1P2	0.415116	0.0530459	5	5
ADCY6	P1P2	0.408479	-0.0572852	5	5	P1P2	0.815117	-0.0223545	4	4	P1P2	0.826437	-0.0882539	5	5
ADCY7	P1P2	0.835961	-0.0070413	5	5	P1P2	0.627052	-0.0761797	5	5	P1P2	0.59836	-0.124358	5	5
ADCY8	P1P2	0.99398	-0.0215937	5	5	P1P2	0.216066	0.16314	5	5	P1P2	0.27513	0.0927938	5	5
ADCY9	P1P2	0.36438	-0.0224616	5	5	P1P2	0.324643	0.18451	5	5	P1P2	0.352795	0.216192	5	5
ADCYAP1	P1P2	0.76409	0.0103653	5	5	P1P2	0.67551	0.06307	5	5	P1P2	0.604208	0.0947829	5	5
ADCYAP1R1	P1P2	0.223468	0.0346784	4	4	P1P2	0.0418574	-0.424873	4	4	P1P2	0.0647259	-0.552659	4	4
ADD1	P1P2	0.878736	0.00828615	5	5	P1P2	0.594816	-0.0579187	5	5	P1P2	0.628447	-0.0934575	5	5
ADD2	P1P2	0.620881	-0.0059611	5	5	P1P2	0.194743	0.17598	5	5	P1P2	0.229603	0.242528	5	5
ADD3	P1P2	0.751334	-0.0278279	5	5	P1P2	0.0127943	-0.634095	5	5	P1P2	0.0098671	-0.955914	5	5
ADGB	P1P2	0.21379	-0.141799	5	5	P1P2	0.170057	0.238463	4	4	P1P2	0.977882	-0.341858	5	5
ADH1A	P1P2	0.857625	0.00521929	5	5	P1P2	0.127917	0.155481	5	5	P1P2	0.10102	0.223405	5	5
ADH1B	P1P2	0.470427	-0.0460419	5	5	P1P2	0.527425	-0.248501	5	5	P1P2	0.429691	-0.510717	5	5
ADH1C	P1P2	0.369947	0.0487697	5	5	P1P2	0.0139243	-0.791299	5	5	P1P2	0.0821	-0.81721	4	4
ADH4	P1P2	0.419823	0.0270199	4	4	P1P2	0.212132	-0.407668	4	4	P1P2	0.446077	-0.573766	4	4
ADH5	P1P2	0.935191	-0.00799313	5	5	P1P2	0.0966752	-0.472906	5	5	P1P2	0.108943	-0.673719	5	5
ADH6	P1P2	0.841858	4.52e-05	5	5	P1P2	0.087	0.199751	5	5	P1P2	0.0677844	0.269246	5	5
ADH7	P1P2	0.55171	0.00299958	5	5	P1P2	0.38664	0.118818	5	5	P1P2	0.30737	0.175385	5	5
ADHFE1	P1P2	0.320925	0.0169652	5	5	P1P2	0.300969	0.11085	5	5	P1P2	0.160613	0.195519	5	5
ADI1	P1P2	0.68247	-0.057433	5	5	P1P2	0.123914	0.0968784	5	5	P1P2	0.201012	0.0531616	5	5
ADIG	P1P2	0.211942	-0.0494381	5	5	P1P2	0.0694711	-0.62251	5	5	P1P2	0.06077	-0.999623	5	5
ADIPOQ	P1P2	0.577775	0.0215116	5	5	P1P2	0.663722	0.00633331	5	5	P1P2	0.560992	0.0509489	5	5
ADIPOR1	P1P2	0.699156	-0.0202307	5	5	P1P2	0.219564	-0.00596828	5	5	P1P2	0.336077	-0.0628219	5	5
ADIPOR2	P1P2	0.251115	-0.0230723	5	5	P1P2	0.593047	0.123912	5	5	P1P2	0.697292	-0.0478809	5	5
ADIRF	P1P2	0.990636	-0.000442057	5	5	P1P2	0.684247	0.0507451	5	5	P1P2	0.676895	0.101294	5	5
ADK	P1	0.86619	0.0266526	5	5	P2	0.576658	-0.0837794	5	5	P1	0.700402	0.0929144	5	5
ADM	P1P2	0.282503	0.0260123	5	5	P1P2	0.847701	-0.0494895	5	5	P1P2	0.87715	0.0297912	5	5
ADM2	P1P2	0.954541	0.00168282	5	5	P1P2	0.230964	0.127209	5	5	P1P2	0.220294	0.171978	5	5
ADM5	P1P2	0.101554	0.0659296	4	4	P1P2	0.268603	-0.270578	4	4	P1P2	0.465948	-0.306062	4	4
ADNP	P1P2	0.105315	-0.0507962	5	5	P1P2	0.118596	-0.46302	5	5	P1P2	0.0646833	-0.78132	5	5
ADNP2	P1P2	0.800137	0.0143502	5	5	P1P2	0.896661	-0.248636	5	5	P1P2	0.935719	-0.366264	5	5
ADO	P1P2	0.718493	-0.0860248	5	5	P1P2	0.951772	-0.131503	4	4	P1P2	0.529732	-0.685484	5	5
ADORA1	P1P2	0.308021	-0.0480657	5	5	P1P2	0.169519	0.214773	5	5	P1P2	0.199536	0.216306	5	5
ADORA2A	P1P2	0.161897	0.0336445	5	5	P1P2	0.916907	-0.11211	5	5	P1P2	0.88975	-0.0848571	5	5
ADORA2B	P1P2	0.9222	-0.102479	5	5	P1P2	0.0283729	-0.470489	4	4	P1P2	0.0152541	-0.772381	5	5
ADORA3	P1	0.191238	-0.110408	5	5	P1	0.183836	0.13281	5	5	P2	0.70227	-0.0672556	5	5
ADPGK	P1P2	0.513729	0.0156234	5	5	P1P2	0.498084	-0.0302215	5	5	P1P2	0.608317	-0.0124154	5	5
ADPRH	P1P2	0.230939	-0.0459447	5	5	P1P2	0.915556	-0.119992	5	5	P1P2	0.518514	-0.208006	5	5
ADPRHL1	P2	0.324412	0.0198092	5	5	P1	0.53721	-0.102029	5	5	P2	0.533038	0.115981	5	5
ADPRHL2	P1P2	0.171537	-0.0669689	5	5	P1P2	0.469898	-0.0616465	5	5	P1P2	0.257781	-0.348255	5	5
ADPRM	P1P2	0.681855	-0.00193459	5	5	P1P2	0.458462	0.0971535	5	5	P1P2	0.599528	0.16678	5	5
ADRA1A	P1P2	0.570351	-0.0133059	5	5	P1P2	0.476993	-0.206662	5	5	P1P2	0.423826	-0.168535	5	5
ADRA1B	P1P2	0.237865	-0.0626248	5	5	P1P2	0.346435	-0.366308	5	5	P1P2	0.296356	-0.702658	5	5
ADRA1D	P1P2	0.972582	-0.0233024	5	5	P1P2	0.910152	-0.082163	5	5	P1P2	0.834299	-0.132102	5	5
ADRA2A	P1P2	0.933191	0.0256364	5	5	P1P2	0.538334	-0.158488	5	5	P1P2	0.658556	-0.235991	5	5
ADRA2B	P1P2	0.0906217	-0.186278	5	5	P1P2	0.408656	-0.292323	4	4	P1P2	0.108111	-1.06129	5	5
ADRA2C	P1P2	0.855651	-0.00654009	5	5	P1P2	0.318407	-0.215708	5	5	P1P2	0.345874	-0.334703	5	5
ADRB1	P1P2	0.693887	0.0102347	5	5	P1P2	0.57724	0.087634	5	5	P1P2	0.452608	0.0675819	5	5
ADRB2	P1P2	0.842514	-0.00918185	5	5	P1P2	0.0931373	0.3042	5	5	P1P2	0.0929076	0.399707	5	5
ADRB3	P1P2	0.40943	0.0408295	5	5	P1P2	0.252531	-0.345813	5	5	P1P2	0.534143	-0.460148	5	5
ADRBK1	P1P2	0.963893	-0.00507305	5	5	P1P2	0.488412	0.113806	5	5	P1P2	0.48719	0.117924	5	5
ADRBK2	P1P2	0.648964	-0.08897	5	5	P1P2	0.0480233	0.36046	5	5	P1P2	0.0826162	0.356261	5	5
ADRM1	P1P2	0.0548922	-0.076256	5	5	P1P2	0.50895	-0.170312	5	5	P1P2	0.212489	-0.329079	5	5
ADSL	P1P2	0.000791496	-0.501115	5	5	P1P2	0.131741	0.404411	4	4	P1P2	0.150111	-0.444942	5	5
ADSS	P1P2	0.0956022	-0.0350764	5	5	P1P2	0.645891	0.0674915	5	5	P1P2	0.961806	-0.0386646	5	5
ADSSL1	P1P2	0.721002	-0.0192188	5	5	P1P2	0.191828	-0.434631	5	5	P1P2	0.215899	-0.682923	5	5
ADTRP	P1P2	0.133683	0.0316222	5	5	P1P2	0.734314	0.0425568	5	5	P1P2	0.339464	0.152846	5	5
AEBP1	P1P2	0.188407	-0.0451856	5	5	P1P2	0.0405746	0.136146	5	5	P1P2	0.078254	0.0930619	5	5
AEBP2	P1P2	0.111208	0.0520795	5	5	P1P2	0.906102	0.0810783	5	5	P1P2	0.610081	0.240935	5	5
AEN	P1P2	0.00488982	-0.0787193	5	5	P1P2	0.61323	-0.054338	5	5	P1P2	0.128775	-0.339591	5	5
AES	P1P2	0.280257	0.0226716	5	5	P1P2	0.377826	0.180048	5	5	P1P2	0.25217	0.33298	5	5
AFAP1	P1P2	0.4964	0.0149054	4	4	P1P2	0.473542	0.126468	4	4	P1P2	0.342412	0.198916	4	4
AFAP1L1	P1P2	0.280345	0.0232834	4	4	P1P2	0.429488	0.123974	4	4	P1P2	0.353998	0.266239	4	4
AFAP1L2	P1P2	0.461454	-0.0194844	5	5	P1P2	0.00628372	0.313335	5	5	P1P2	0.0107012	0.436671	5	5
AFF1	P1P2	0.642344	-0.0145509	5	5	P1P2	0.385007	0.120723	5	5	P1P2	0.453114	0.188384	5	5
AFF2	P1P2	0.416607	0.0300402	5	5	P1P2	0.0529898	-0.244186	5	5	P1P2	0.125633	-0.347388	5	5
AFF3	P1P2	0.60968	0.00793824	5	5	P1P2	0.401765	-0.0912136	5	5	P1P2	0.496186	-0.101115	5	5
AFF4	P1P2	0.351233	0.0162062	5	5	P1P2	0.411396	0.0944623	5	5	P1P2	0.224113	0.156589	5	5
AFG3L2	P1P2	0.0270621	-0.0965155	5	5	P1P2	0.000241469	0.615385	5	5	P1P2	0.000542576	0.742972	5	5
AFM	P1P2	0.92786	0.0205569	5	5	P1P2	0.114433	-0.348779	5	5	P1P2	0.113851	-0.434778	5	5
AFMID	P1P2	0.680011	0.00594404	5	5	P1P2	0.920287	0.0295528	5	5	P1P2	0.808163	0.0441264	5	5
AFP	P2	0.72163	0.00863327	5	5	P1	0.252178	0.123011	5	5	P1	0.187731	0.164473	5	5
AFTPH	P1P2	0.494467	0.022986	5	5	P1P2	0.0440322	-0.615269	5	5	P1P2	0.119429	-0.916792	5	5
AGA	P1P2	0.669598	-0.00862424	5	5	P1P2	0.718336	-0.016416	5	5	P1P2	0.854023	-0.11896	5	5
AGAP1	P1P2	0.828182	-0.0246519	4	4	P1P2	0.862752	-0.0717295	4	4	P1P2	0.832943	-0.183134	4	4
AGAP10	ENST00000413193.2	0.966566	-0.00408291	5	5	ENST00000413193.2	0.636138	0.0559504	5	5	ENST00000413193.2	0.681203	0.066708	5	5
AGAP11	P1P2	0.230613	-0.0309886	5	5	P1P2	0.70564	-0.351337	5	5	P1P2	0.617162	-0.588779	5	5
AGAP2	P1P2	0.530623	-0.0188329	5	5	P1P2	0.520491	0.0779585	5	5	P1P2	0.692326	0.0766462	5	5
AGAP3	P1P2	0.340935	0.0388445	5	5	P1P2	0.767263	-0.0682164	5	5	P1P2	0.760392	0.0505923	5	5
AGAP9	ENST00000453919.1	0.453587	-0.025374	5	5	ENST00000453919.1	0.594816	0.0624763	5	5	ENST00000453919.1	0.874501	0.0239723	5	5
AGBL1	ENST00000441037.2	0.151473	-0.035892	5	5	ENST00000441037.2	0.23868	0.202891	5	5	ENST00000441037.2	0.356289	0.21601	5	5
AGBL2	P1P2	0.273223	-0.0842161	5	5	P1P2	0.393686	-0.290661	5	5	P1P2	0.136344	-0.607579	5	5
AGBL3	P1P2	0.0951028	0.0576841	5	5	P1P2	0.188515	0.335549	5	5	P1P2	0.127721	0.569975	5	5
AGBL4	P1P2	0.363052	0.0196329	5	5	P1P2	0.639788	-0.0929774	5	5	P1P2	0.875825	-0.164829	5	5
AGBL5	P1	0.444547	-0.0642076	5	5	P2	0.668986	0.091494	5	5	P2	0.540238	0.147579	5	5
AGER	P1P2	0.620927	-0.0100948	4	4	P1P2	0.251282	0.120662	4	4	P1P2	0.267373	0.141621	4	4
AGFG1	P1P2	0.79949	-0.0410233	5	5	P1P2	0.680497	0.0756223	5	5	P1P2	0.877812	0.0107161	5	5
AGFG2	P1P2	0.433146	0.0263437	5	5	P1P2	0.696172	0.0667845	5	5	P1P2	0.52042	0.142876	5	5
AGGF1	P1P2	0.965898	-0.0128817	5	5	P1P2	0.488412	-0.220511	5	5	P1P2	0.516611	-0.328585	5	5
AGK	P1P2	0.199334	-0.0787341	5	5	P1P2	0.384308	0.150243	5	5	P1P2	0.571798	0.056047	5	5
AGL	P1P2	0.139873	0.0468493	5	5	P1P2	0.0189793	-0.675316	5	5	P1P2	0.0501904	-0.954608	5	5
AGMAT	P1P2	0.355363	-0.0123695	5	5	P1P2	0.180487	-0.230474	5	5	P1P2	0.175645	-0.424128	5	5
AGMO	P1P2	0.532823	-0.0713637	5	5	P1P2	0.133116	0.284093	5	5	P1P2	0.45514	0.246067	5	5
AGO1	P1P2	0.791082	-0.0273485	5	5	P1P2	0.777038	-0.0592226	5	5	P1P2	0.621903	-0.232855	5	5
AGO2	P1P2	0.0339283	-0.078917	5	5	P1P2	0.934498	0.0512629	5	5	P1P2	0.348459	-0.296775	5	5
AGO3	P1P2	0.198455	0.0239293	5	5	P1P2	0.859726	0.0177872	5	5	P1P2	0.431903	0.0630935	5	5
AGO4	P1P2	0.835961	-0.0542904	5	5	P1P2	0.89464	-0.0666098	5	5	P1P2	0.618938	-0.160713	5	5
AGPAT1	P1	0.0829849	-0.043469	5	5	P1	0.0826147	-0.504147	5	5	P1	0.0409505	-0.894275	5	5
AGPAT2	P1P2	0.113484	-0.0428724	5	5	P1P2	0.583071	0.0135043	5	5	P1P2	0.966494	-0.0359424	5	5
AGPAT3	P1P2	0.294305	-0.0569169	5	5	P1P2	0.0439116	-0.5706	4	4	P1P2	0.0280252	-0.898396	5	5
AGPAT4	P1P2	0.556764	0.0226843	5	5	P1P2	0.151049	-0.401725	4	4	P1P2	0.189157	-0.495449	3	3
AGPAT5	P1P2	0.708177	-0.0140576	5	5	P1P2	0.616223	-0.242701	5	5	P1P2	0.604208	-0.378372	5	5
AGPAT6	P1P2	0.211942	0.0289732	5	5	P1P2	0.342957	0.0436886	5	5	P1P2	0.141729	0.0501172	5	5
AGPAT9	P1P2	0.421432	0.0282668	5	5	P1P2	0.678314	-0.0393685	5	5	P1P2	0.473085	-0.0317034	5	5
AGPS	P1P2	0.246642	-0.0633404	5	5	P1P2	0.157552	-0.384804	5	5	P1P2	0.130475	-0.745005	5	5
AGR2	P1P2	0.218458	-0.056513	5	5	P1P2	0.814491	-0.343551	5	5	P1P2	0.734616	-0.612035	5	5
AGR3	P1P2	0.843768	0.00395368	3	3	P1P2	0.340465	-0.112535	3	3	P1P2	0.401553	-0.158288	3	3
AGRN	P1P2	0.519148	-0.0410505	5	5	P1P2	0.51718	0.107328	5	5	P1P2	0.681819	0.0979041	5	5
AGRP	P1P2	0.760244	-0.0386783	4	4	P1P2	0.134943	-0.226256	4	4	P1P2	0.073859	-0.379134	4	4
AGT	P1P2	0.698535	0.010638	5	5	P1P2	0.199774	0.178864	5	5	P1P2	0.173246	0.310319	5	5
AGTPBP1	P1P2	0.972582	-0.0562602	5	5	P1P2	0.75947	-0.127231	5	5	P1P2	0.648858	-0.277866	5	5
AGTR1	P1P2	0.687398	0.0189176	5	5	P1P2	0.218287	-0.239688	5	5	P1P2	0.224433	-0.298669	5	5
AGTR2	P1P2	0.539236	-0.0299881	3	3	P1P2	0.544043	-0.102391	3	3	P1P2	0.552055	-0.226793	3	3
AGTRAP	P1P2	0.805973	-0.0284852	5	5	P1P2	0.746536	-0.0099908	5	5	P1P2	0.550848	-0.00481407	5	5
AGXT	P1P2	0.888662	-0.0161093	5	5	P1P2	0.927052	-0.0160979	5	5	P1P2	0.763593	-0.0730916	5	5
AGXT2	P1P2	0.0103306	-0.0961045	4	4	P1P2	0.96809	-0.214337	4	4	P1P2	0.423425	-0.470984	4	4
AHCTF1	P1P2	0.658035	-0.00248151	5	5	P1P2	0.473832	0.151648	5	5	P1P2	0.396143	0.209624	5	5
AHCY	P1P2	0.000707208	-0.350133	5	5	P1P2	0.157382	0.295581	4	4	P1P2	0.48719	-0.400593	5	5
AHCYL1	P1	0.00119854	-0.317858	5	5	P2	0.796034	-0.0330157	5	5	P1	0.270719	-1.07202	5	5
AHCYL2	P1P2	0.157295	-0.033809	5	5	P1P2	0.311435	0.131484	5	5	P1P2	0.582701	0.0582293	5	5
AHDC1	P1P2	0.573772	0.019001	5	5	P1P2	0.413338	-0.125033	5	5	P1P2	0.459207	-0.167031	5	5
AHI1	P1P2	0.975256	-0.0307204	5	5	P1P2	0.843034	0.0889855	5	5	P1P2	0.933714	0.0283449	5	5
AHNAK	P1	0.632767	-0.0112588	5	5	P1	0.219564	0.11345	5	5	P1	0.251475	0.14421	5	5
AHNAK2	P1	0.291228	0.0159401	5	5	P1	0.40416	0.137555	5	5	P1	0.229277	0.209524	5	5
AHR	P1P2	0.0857757	0.0566312	5	5	P1P2	0.634317	0.0794493	5	5	P1P2	0.217148	0.285144	5	5
AHRR	P1P2	0.0937813	-0.0578278	5	5	P1P2	0.0587191	0.206614	5	5	P1P2	0.134803	0.226236	5	5
AHSA1	P1P2	0.877083	0.0131215	5	5	P1P2	0.577822	-0.0177983	5	5	P1P2	0.316618	-0.0843447	5	5
AHSA2	P1P2	0.471975	0.0070442	5	5	P1P2	0.496735	0.0430764	5	5	P1P2	0.327704	0.075298	5	5
AHSG	P1P2	0.139873	-0.061707	5	5	P1P2	0.771169	-0.071515	5	5	P1P2	0.478282	-0.205953	5	5
AHSP	P1P2	0.68925	0.0199177	5	5	P1P2	0.806568	0.116551	5	5	P1P2	0.490355	0.0890168	5	5
AICDA	P1P2	0.626812	0.0109434	5	5	P1P2	0.600136	0.0429441	5	5	P1P2	0.463295	0.0581794	5	5
AIDA	P1P2	0.812469	-0.0197687	5	5	P1P2	0.790781	-0.000387702	5	5	P1P2	0.642827	-0.0687164	5	5
AIF1	P1P2	0.975256	0.00526722	5	5	P1P2	0.832387	0.0113506	5	5	P1P2	0.782885	0.00651771	5	5
AIF1L	P1P2	0.111773	0.0357343	5	5	P1P2	0.473044	-0.355898	5	5	P1P2	0.651882	-0.438655	5	5
AIFM1	P1P2	0.306829	0.0273544	5	5	P1P2	0.0175946	0.319427	5	5	P1P2	0.00645563	0.478285	5	5
AIFM2	P1P2	0.665938	-0.0021488	5	5	P1P2	0.43256	0.109673	5	5	P1P2	0.46586	0.132155	5	5
AIFM3	P1	0.942527	0.0313462	5	5	P2	0.108686	-0.648525	5	5	P1	0.121739	0.210655	5	5
AIG1	P1P2	0.92786	-0.109539	5	5	P1P2	0.21759	0.211568	4	4	P1P2	0.38778	-0.0623009	5	5
AIM1	P1P2	0.332921	-0.0293246	5	5	P1P2	0.160831	0.190586	5	5	P1P2	0.262761	0.251477	5	5
AIM1L	P1	0.111962	-0.122027	5	5	P2	0.0200675	0.357369	3	3	P2	0.0436575	0.373422	3	3
AIM2	P1P2	0.27249	-0.0517867	5	5	P1P2	0.930436	-0.077213	5	5	P1P2	0.888422	-0.160952	5	5
AIMP1	P1P2	0.246984	0.0276552	5	5	P1P2	0.652631	0.0291068	5	5	P1P2	0.528632	0.120289	5	5
AIMP2	P1P2	0.0699206	-0.101547	5	5	P1P2	0.948052	0.00420251	5	5	P1P2	0.66099	-0.348206	5	5
AIP	P1P2	0.360845	0.0163662	5	5	P1P2	0.446674	-0.572346	5	5	P1P2	0.547206	-0.844555	5	5
AIPL1	P1P2	0.612031	0.00768151	5	5	P1P2	0.302164	0.194992	5	5	P1P2	0.182715	0.35533	5	5
AIRE	P1P2	0.626217	0.0441284	5	5	P1P2	0.648339	-0.0597386	5	5	P1P2	0.85007	-0.135055	5	5
AJAP1	P1P2	0.312819	0.0157586	5	5	P1P2	0.830394	-0.0650814	5	5	P1P2	0.923032	0.084383	5	5
AJUBA	P1P2	0.0218609	0.062246	5	5	P1P2	0.427087	-0.118051	5	5	P1P2	0.971852	0.0119516	5	5
AK1	P1P2	0.119931	0.0494294	5	5	P1P2	0.745891	-0.113505	5	5	P1P2	0.941065	-0.0591852	5	5
AK2	P1P2	0.376019	-0.077653	5	5	P1P2	0.674807	-0.0867361	4	4	P1P2	0.309365	-0.364094	5	5
AK3	P1P2	0.913883	0.000847759	5	5	P1P2	0.0757055	0.235978	5	5	P1P2	0.0584953	0.367202	5	5
AK4	P1P2	0.304454	0.0323997	5	5	P1P2	0.859726	-0.0439075	5	5	P1P2	0.807512	0.028157	5	5
AK5	P1P2	0.213635	0.0272924	5	5	P1P2	0.97622	-0.110465	5	5	P1P2	0.700402	-0.123688	5	5
AK7	P1P2	0.75197	0.0548798	5	5	P1P2	0.203079	-0.358568	5	5	P1P2	0.347596	-0.228348	5	5
AK8	P1P2	0.433146	-0.00158782	5	5	P1P2	0.935176	-0.154259	5	5	P1P2	0.88212	-0.298851	5	5
AK9	P1P2	0.746716	-0.0493832	4	4	P1P2	0.141786	0.304284	4	4	P1P2	0.112857	0.316289	4	4
AKAP1	P1P2	0.595081	-0.0323105	5	5	P1P2	0.727269	0.261661	5	5	P1P2	0.851387	0.346553	5	5
AKAP10	P1P2	0.872789	-0.100491	5	5	P1P2	0.720962	-0.034259	4	4	P1P2	0.728612	-0.473523	5	5
AKAP11	P1P2	0.383524	-0.0808054	5	5	P1P2	0.270063	-0.215958	5	5	P1P2	0.0679109	-0.539517	5	5
AKAP12	P2	0.179689	0.0322018	5	5	P2	0.182016	-0.448684	5	5	P2	0.232548	-0.599116	5	5
AKAP13	P1P2	0.902588	-0.00295066	5	5	P1P2	0.870443	-0.0082078	5	5	P1P2	0.944408	-0.0438843	5	5
AKAP14	P1P2	0.710361	-0.0173162	5	5	P1P2	0.286097	-0.274577	5	5	P1P2	0.279588	-0.495601	5	5
AKAP17A	P1P2	0.106747	-0.087614	4	4	P1P2	0.197675	-0.327943	4	4	P1P2	0.0567893	-0.692406	4	4
AKAP2	P1P2	0.168925	0.046023	5	5	P1P2	0.579569	0.0304589	5	5	P1P2	0.300651	0.191127	5	5
AKAP3	P1	0.0942751	0.0949038	5	5	P1	0.249367	-0.366275	5	5	P2	0.469465	-0.516274	5	5
AKAP4	P1P2	0.494467	-0.0207195	5	5	P1P2	0.0919813	-0.477081	5	5	P1P2	0.0523973	-0.659691	5	5
AKAP5	P1P2	0.263079	0.0369497	5	5	P1P2	0.885217	-0.00585913	5	5	P1P2	0.518786	-0.00330738	5	5
AKAP6	P1P2	0.13653	-0.0672662	5	5	P1P2	0.126854	-0.280086	5	5	P1P2	0.014613	-0.705577	5	5
AKAP7	P1P2	0.59218	-0.0365598	5	5	P1P2	0.101026	-0.280467	5	5	P1P2	0.0681646	-0.507186	5	5
AKAP8	P1P2	0.802081	0.00864183	5	5	P1P2	0.487877	0.0480882	5	5	P1P2	0.521511	0.138013	5	5
AKAP8L	P1P2	0.473526	-0.0171858	5	5	P1P2	0.966033	0.0652446	5	5	P1P2	0.842176	-0.0383179	5	5
AKAP9	P1P2	0.424343	-0.0463589	5	5	P1P2	0.716426	-0.122063	5	5	P1P2	0.466889	-0.29025	5	5
AKIP1	P1P2	0.678783	0.0341609	5	5	P1P2	0.521874	0.03481	5	5	P1P2	0.302814	0.0749241	5	5
AKIRIN1	P1P2	0.991305	0.0107509	5	5	P1P2	0.529374	-0.0965626	5	5	P1P2	0.534143	-0.0952271	5	5
AKIRIN2	P1P2	0.00104935	-0.18501	5	5	P1P2	0.0226876	0.362754	5	5	P1P2	0.743176	-0.0407869	5	5
AKNA	P1	0.0708969	0.0571018	5	5	P1	0.236313	-0.154496	5	5	P1	0.411758	-0.131319	5	5
AKNAD1	ENST00000370001.3	0.943194	-0.00313458	5	5	ENST00000370001.3	0.717699	0.00221774	5	5	ENST00000370001.3	0.54302	-0.0601377	5	5
AKR1A1	P1P2	0.666548	-0.206843	5	5	P1P2	0.490756	-0.251024	4	4	P1P2	0.175913	-0.986911	5	5
AKR1B1	P1P2	0.884027	0.00343132	5	5	P1P2	0.381522	-0.0963376	5	5	P1P2	0.490091	-0.192329	5	5
AKR1B10	P1P2	0.770492	-0.128379	5	5	P1P2	0.316118	-0.266416	4	4	P1P2	0.129411	-0.846666	5	5
AKR1B15	P1P2	0.895952	-0.0151769	5	5	P1P2	0.422146	-0.0107225	5	5	P1P2	0.54135	0.0146551	5	5
AKR1C1	P1P2	0.812469	-0.0103751	5	5	P1P2	0.288412	0.160751	5	5	P1P2	0.352795	0.216553	5	5
AKR1C2	P2	0.144659	-0.0814652	5	5	P2	0.262553	0.164848	5	5	P2	0.680587	0.0345299	5	5
AKR1C3	P1P2	0.17075	0.0380548	5	5	P1P2	0.265466	0.136542	5	5	P1P2	0.101195	0.254438	5	5
AKR1C4	P1P2	0.56467	0.0194845	5	5	P1P2	0.929082	-0.00397546	5	5	P1P2	0.769366	0.05871	5	5
AKR1D1	P1P2	0.948532	0.00742787	5	5	P1P2	0.655089	0.0619457	5	5	P1P2	0.654306	0.0907248	5	5
AKR1E2	P1P2	0.55087	-0.0196201	5	5	P1P2	0.23868	-0.162448	5	5	P1P2	0.186608	-0.401528	5	5
AKR7A2	P1P2	0.81377	0.0313418	5	5	P1P2	0.75623	-0.0505925	5	5	P1P2	0.946414	0.0408185	5	5
AKR7A3	P1P2	0.606162	-0.00919751	5	5	P1P2	0.868432	-0.122508	5	5	P1P2	0.668924	-0.170563	5	5
AKT1	P1P2	0.774341	0.0140628	5	5	P1P2	0.992185	-0.17035	5	5	P1P2	0.970512	-0.29479	5	5
AKT1S1	P1P2	0.402799	0.060038	5	5	P1P2	0.253946	-0.473382	5	5	P1P2	0.595202	-0.101376	4	4
AKT2	P1P2	0.691721	0.00813153	5	5	P1P2	0.778997	-0.0127528	5	5	P1P2	1	-0.0315472	5	5
AKT3	P1P2	0.094771	0.0607777	5	5	P1P2	0.711343	-0.224484	5	5	P1P2	0.757834	-0.249493	5	5
AKTIP	P1P2	0.871468	0.0119005	5	5	P1P2	0.624639	-0.116625	5	5	P1P2	0.652488	-0.199614	5	5
ALAD	P1P2	0.311214	-0.050739	5	5	P1P2	0.0968463	0.229301	5	5	P1P2	0.157875	0.234059	5	5
ALAS1	P1P2	0.117751	-0.121264	5	5	P1P2	0.0721279	0.182671	5	5	P1P2	0.300259	0.0838385	5	5
ALAS2	P1P2	0.036028	0.115926	5	5	P1P2	0.67551	-0.165062	5	5	P1P2	0.631133	0.0752187	5	5
ALB	P1	0.0450275	-0.184108	5	5	P1	0.271084	-0.323048	4	4	P1	0.093563	-1.21095	5	5
ALCAM	P1P2	0.431672	-0.0219574	5	5	P1P2	0.233293	0.217408	5	5	P1P2	0.304196	0.240609	5	5
ALDH16A1	P1P2	0.386604	-0.0184675	4	4	P1P2	0.10267	0.257223	4	4	P1P2	0.138305	0.353242	4	4
ALDH18A1	P1P2	0.000175239	-0.775177	5	5						P1P2	0.000631667	-1.24695	5	5
ALDH1A1	P1P2	0.564104	0.0303544	5	5	P1P2	0.415286	-0.142992	5	5	P1P2	0.468434	-0.145662	5	5
ALDH1A2	P1P2	0.481843	0.0138053	5	5	P1P2	0.786192	-0.146729	5	5	P1P2	0.87417	-0.142792	5	5
ALDH1A3	P1	0.106219	-0.0857595	5	5	P1	0.182435	0.2198	5	5	P2	0.214654	0.207988	5	5
ALDH1B1	P1P2	0.143738	0.046938	5	5	P1P2	0.493773	-0.181159	5	5	P1P2	0.697292	-0.183845	5	5
ALDH1L1	P1P2	0.76857	0.00599332	5	5	P1P2	0.762714	0.0819566	5	5	P1P2	0.636818	0.0902369	5	5
ALDH1L2	P1P2	0.147919	-0.0694905	5	5	P1P2	0.659709	0.176112	5	5	P1P2	0.709136	-0.195315	5	5
ALDH2	P1P2	0.234879	0.0279668	5	5	P1P2	0.734956	-0.116413	5	5	P1P2	0.979222	-0.136047	5	5
ALDH3A1	P1P2	0.255644	-0.0290159	5	5	P1P2	0.926375	-0.107644	5	5	P1P2	0.610081	-0.267531	5	5
ALDH3A2	P1P2	0.492086	0.0247115	5	5	P1P2	0.720247	0.155751	5	5	P1P2	0.432149	0.185773	5	5
ALDH3B1	P1P2	0.0853942	-0.0381479	5	5	P1P2	0.920625	-0.246827	5	5	P1P2	0.875163	-0.430216	5	5
ALDH3B2	P1P2	0.717867	0.00332538	5	5	P1P2	0.603694	-0.0721315	5	5	P1P2	0.668924	-0.0750783	5	5
ALDH4A1	P1P2	0.499778	0.0217705	5	5	P1P2	0.247273	0.278452	5	5	P1P2	0.164915	0.379178	5	5
ALDH5A1	P1P2	0.724771	0.0156737	5	5	P1P2	0.414799	-0.391507	5	5	P1P2	0.498049	-0.581745	5	5
ALDH6A1	P1P2	0.782055	-0.0114022	5	5	P1P2	0.297401	0.175253	5	5	P1P2	0.317837	0.239222	5	5
ALDH7A1	P1P2	0.567507	-0.0159129	5	5	P1P2	0.101026	0.231697	5	5	P1P2	0.12584	0.261291	5	5
ALDH8A1	P1P2	0.578569	-0.0189998	4	4	P1P2	0.773984	-0.36091	4	4	P1P2	0.821963	-0.598998	4	4
ALDH9A1	P1P2	0.426335	-0.019805	4	4	P1P2	0.518737	0.16903	4	4	P1P2	0.738417	-0.0454597	5	5
ALDOA	P1P2	0.23521	-0.0639097	5	5	P1P2	0.230964	0.165254	5	5	P1P2	0.619531	0.0671	5	5
ALDOB	P2	0.310014	0.0252754	5	5	P2	0.138931	0.202101	5	5	P2	0.0743536	0.336934	5	5
ALDOC	P1P2	0.437587	0.0256706	5	5	P1P2	0.963657	-0.0919324	5	5	P1P2	0.644634	0.0187099	5	5
ALG1	P1P2	0.262722	-0.0368713	5	5	P1P2	0.8832	-0.0810481	5	5	P1P2	0.665868	-0.183015	5	5
ALG10	P1P2	0.95955	-0.0100566	5	5	P1P2	0.769541	-0.316493	5	5	P1P2	0.61067	-0.427432	5	5
ALG10B	P1P2	0.403271	-0.0166837	5	5	P1P2	0.494311	0.104257	5	5	P1P2	0.706324	0.135347	5	5
ALG11	P1P2	0.00019627	-0.344788	5	5	P1P2	0.752994	-0.00267365	5	5	P1P2	0.00293895	-0.908969	5	5
ALG12	P1P2	0.49765	-0.0168112	5	5	P1P2	0.15334	-0.319267	5	5	P1P2	0.119928	-0.46782	5	5
ALG13	P1P2	0.00933333	-0.161219	5	5	P1P2	0.679249	0.0959517	5	5	P1P2	0.255316	-0.402644	5	5
ALG14	P1P2	0.0158005	-0.0881781	5	5	P1P2	0.483614	-0.372411	5	5	P1P2	0.237682	-0.924506	5	5
ALG1L	ENST00000340333.3	0.735384	0.00350868	4	4	ENST00000340333.3	0.0973658	0.31725	4	4	ENST00000340333.3	0.155572	0.464832	4	4
ALG2	P1P2	0.707866	-0.0167052	5	5	P1P2	0.706273	0.0182624	5	5	P1P2	0.656126	-0.018984	5	5
ALG3	P1P2	0.40943	-0.0334393	5	5	P1P2	0.0718585	0.268459	5	5	P1P2	0.165426	0.359692	5	5
ALG5	P1P2	0.173383	-0.0593716	5	5	P1P2	0.041929	0.353169	5	5	P1P2	0.111564	0.283072	5	5
ALG6	P1P2	0.473008	-0.00827388	5	5	P1P2	0.19445	0.170361	5	5	P1P2	0.209729	0.301801	5	5
ALG8	P1P2	0.655006	-0.06147	5	5	P1P2	0.889254	-0.206479	5	5	P1P2	0.903708	-0.410158	5	5
ALG9	P1P2	0.480277	0.0339314	5	5	P1P2	0.174195	-0.239671	5	5	P1P2	0.278469	-0.280859	5	5
ALK	P1P2	0.0891138	0.0494025	5	5	P1P2	0.0328534	-0.396138	5	5	P1P2	0.0859388	-0.495871	5	5
ALKBH1	P1P2	0.519691	-0.0280224	5	5	P1P2	0.865752	-0.0103961	5	5	P1P2	0.717909	-0.0883612	5	5
ALKBH2	P1P2	0.43561	0.0247173	5	5	P1P2	0.421654	0.0744682	5	5	P1P2	0.252867	0.132075	5	5
ALKBH3	P1P2	0.667157	-0.0187217	5	5	P1P2	0.049683	0.215112	5	5	P1P2	0.0597375	0.31108	5	5
ALKBH4	P1P2	0.163285	-0.0873393	5	5	P1P2	0.706906	0.0629397	5	5	P1P2	0.858639	-0.194493	5	5
ALKBH5	P1P2	0.954207	0.069405	5	5	P1P2	0.296218	0.0506795	5	5	P1P2	0.073405	0.426619	4	4
ALKBH6	P1P2	0.252503	-0.0717253	5	5	P1P2	0.135192	-0.226365	4	4	P1P2	0.050884	-0.814507	5	5
ALKBH7	P1P2	0.182836	-0.0349544	5	5	P1P2	0.316758	0.097739	5	5	P1P2	0.573227	0.0928774	5	5
ALKBH8	P1P2	0.012425	-0.0784264	5	5	P1P2	0.179657	0.147125	5	5	P1P2	0.512816	0.0770099	5	5
ALLC	P1P2	0.188688	-0.0722274	5	5	P1P2	0.12622	0.124222	5	5	P1P2	0.295968	0.0920818	5	5
ALMS1	P1P2	0.7254	-0.00286111	5	5	P1P2	0.337352	0.187713	5	5	P1P2	0.386857	0.203866	5	5
ALOX12	P1P2	0.354709	-0.0210383	5	5	P1P2	0.337352	0.134819	5	5	P1P2	0.516611	0.127832	5	5
ALOX12B	P1P2	0.431672	-0.0474127	5	5	P1P2	0.0598089	-0.533643	5	5	P1P2	0.0184452	-0.825752	5	5
ALOX15	P1P2	0.782699	-0.0121501	5	5	P1P2	0.459495	0.0849833	5	5	P1P2	0.46586	0.0765511	5	5
ALOX15B	P1P2	0.0200469	0.0658661	5	5	P1P2	0.95687	0.00208643	5	5	P1P2	0.283719	0.183983	5	5
ALOX5	P1P2	0.229311	-0.0517012	5	5	P1P2	0.77965	0.0217105	5	5	P1P2	0.772578	-0.128906	5	5
ALOX5AP	P1P2	0.892637	0.00354392	5	5	P1P2	0.0396652	-0.758319	5	5	P1P2	0.133929	-1.22072	5	5
ALOXE3	P1P2	0.823543	0.00646823	5	5	P1P2	0.144705	-0.364009	5	5	P1P2	0.167227	-0.518071	5	5
ALPI	P1P2	0.141228	0.0614707	5	5	P1P2	0.605477	0.0697741	5	5	P1P2	0.227654	0.198356	5	5
ALPK1	P1P2	0.0986515	-0.0463427	4	4	P1P2	0.783718	-0.0683581	3	3	P1P2	0.739792	-0.337688	4	4
ALPK2	ENST00000361673.3	0.629786	-0.0131985	5	5	ENST00000361673.3	0.703427	-0.294454	5	5	ENST00000361673.3	0.697292	-0.432814	5	5
ALPK3	P1P2	0.385586	0.0265998	5	5	P1P2	0.421408	-0.562969	5	5	P1P2	0.629342	-0.793365	5	5
ALPL	P1	0.284385	-0.0518588	5	5	P1	0.473044	-0.258614	5	5	P1	0.314592	-0.45161	5	5
ALPP	P1P2	0.633961	-0.00894428	5	5	P1P2	0.709441	0.0292702	5	5	P1P2	0.80231	0.0300794	5	5
ALPPL2	P1P2	0.0853942	0.073591	5	5	P1P2	0.00236538	0.367294	5	5	P1P2	0.00119374	0.700938	5	5
ALS2	P1P2	0.581792	-0.0202191	5	5	P1P2	0.134663	0.269451	5	5	P1P2	0.180244	0.41178	5	5
ALS2CL	P1P2	0.683085	-0.0158515	5	5	P1P2	0.0334862	0.272816	5	5	P1P2	0.0451017	0.414577	5	5
ALS2CR11	P1P2	0.75197	-0.00190276	5	5	P1P2	0.75947	-0.131593	5	5	P1P2	0.833643	-0.200329	5	5
ALS2CR12	P1P2	0.526236	0.0124588	5	5	P1P2	0.922992	-0.00201302	5	5	P1P2	0.768082	0.0198813	5	5
ALX1	P1P2	0.0841826	-0.0785162	5	5	P1P2	0.527146	-0.0595258	5	5	P1P2	0.976542	-0.365114	5	5
ALX3	P1P2	0.4302	0.0191091	5	5	P1P2	0.625845	0.0706335	5	5	P1P2	0.48719	0.131446	5	5
ALX4	P1P2	0.394834	0.0156961	5	5	P1P2	0.0560391	0.264454	5	5	P1P2	0.0375883	0.43254	5	5
ALYREF	P1P2	0.0138768	-0.233833	5	5	P1P2	0.0627958	-0.476537	4	4	P1P2	0.00146908	-1.28392	5	5
AMACR	P1P2	0.989298	-0.000634336	5	5	P1P2	0.311843	-0.121504	5	5	P1P2	0.389629	-0.247481	5	5
AMBN	P1P2	0.336342	-0.0160985	4	4	P1P2	0.00730502	0.346193	4	4	P1P2	0.0184774	0.477685	4	4
AMBP	P1P2	0.662894	0.0124922	5	5	P1P2	0.275838	0.093754	5	5	P1P2	0.198068	0.154443	5	5
AMBRA1	P1P2	0.00258778	-0.160342	5	5	P1P2	0.522151	-0.138164	5	5	P1P2	0.108387	-0.700412	5	5
AMD1	P1P2	0.993311	0.00249025	5	5	P1P2	0.572015	0.129084	5	5	P1P2	0.519875	0.062518	5	5
AMDHD1	P1P2	0.337968	0.0230605	5	5	P1P2	0.48521	-0.111953	5	5	P1P2	0.684594	-0.115552	5	5
AMDHD2	P1P2	0.310414	0.026511	5	5	P1P2	0.0395833	0.410179	5	5	P1P2	0.0168024	0.61688	5	5
AMELX	P1P2	0.114442	-0.0633455	5	5	P1P2	0.767263	0.0240847	5	5	P1P2	0.959798	-0.0606394	5	5
AMELY	P1P2	0.204071	0.0911229	5	5	P1P2	0.349936	-0.159614	5	5	P1P2	0.847437	-0.133144	5	5
AMER1	P1P2	0.0175125	0.0533432	5	5	P1P2	0.392271	0.092537	5	5	P1P2	0.0781119	0.260676	5	5
AMER2	P1P2	0.553954	-0.0163195	5	5	P1P2	0.458462	0.0915348	5	5	P1P2	0.555909	0.0963229	5	5
AMER3	P1P2	0.438426	-0.0242697	4	4	P1P2	0.425052	-0.137765	4	4	P1P2	0.27722	-0.238583	4	4
AMFR	P1P2	0.317261	-0.0360822	5	5	P1P2	0.807887	-0.0737901	5	5	P1P2	0.643429	-0.173732	5	5
AMH	P1P2	0.76857	-0.0146554	5	5	P1P2	0.317582	0.103393	5	5	P1P2	0.355851	0.109685	5	5
AMHR2	P1P2	0.360845	-0.132487	5	5	P1P2	0.332243	-0.282416	4	4	P1P2	0.0288762	-1.05048	5	5
AMICA1	P1P2	0.216418	0.0323002	4	4	P1P2	0.295872	-0.144055	4	4	P1P2	0.515282	-0.191303	4	4
AMIGO1	P1P2	0.171931	-0.0601309	5	5	P1P2	0.448202	0.0383389	5	5	P1P2	0.983913	0.0332456	5	5
AMIGO2	P1P2	0.40943	-0.0664105	5	5	P1P2	0.263282	-0.352674	4	4	P1P2	0.028784	-1.03607	5	5
AMIGO3	P2	0.0336471	-0.0454634	5	5	P2	0.180487	-0.276757	5	5	P2	0.0812874	-0.517991	5	5
AMMECR1	P1P2	0.693577	-0.0368629	5	5	P1P2	0.15618	0.171985	5	5	P1P2	0.182991	0.310747	5	5
AMMECR1L	P1P2	0.0789014	-0.0446723	5	5	P1P2	0.00511218	0.603205	5	5	P1P2	0.00421675	0.612195	5	5
AMN	P1	0.444547	0.00149112	5	5	P1	0.462602	0.154584	5	5	P1	0.372277	0.195277	5	5
AMN1	P1P2	0.512109	0.0347513	5	5	P1P2	0.119605	0.216929	5	5	P1P2	0.0338947	0.285165	5	5
AMOT	P1P2	0.927194	0.00177511	5	5	P1P2	0.553053	0.128498	5	5	P1P2	0.600112	0.227132	5	5
AMOTL1	P1P2	0.423857	-0.020563	5	5	P1P2	0.485743	-0.211338	5	5	P1P2	0.463551	-0.364667	5	5
AMOTL2	P1P2	0.715988	-0.00418134	5	5	P1P2	0.0110008	-0.464808	5	5	P1P2	0.0104081	-0.640404	5	5
AMPD1	P1P2	0.901924	0.00423811	5	5	P1P2	0.82973	-0.022324	5	5	P1P2	0.925702	-0.0641516	5	5
AMPD2	P1	0.431672	-0.0138602	5	5	P1	0.330958	0.122247	5	5	P1	0.427731	0.146104	5	5
AMPD3	P1P2	0.888	-0.00036009	5	5	P1P2	0.443628	0.117554	5	5	P1P2	0.408892	0.202831	5	5
AMPH	P1P2	0.996656	-0.00558641	5	5	P1P2	0.803272	-0.174384	5	5	P1P2	0.828074	-0.228082	5	5
AMT	P1P2	0.505656	0.00977951	5	5	P1P2	0.251121	0.135433	5	5	P1P2	0.213106	0.245893	5	5
AMTN	P1P2	0.125831	-0.06067	5	5	P1P2	0.946018	-0.0937552	5	5	P1P2	0.794525	-0.326451	5	5
AMY1B	ENST00000330330.5,ENST00000370080.3	0.994649	0.011282	5	5	ENST00000330330.5,ENST00000370080.3	0.318407	0.137018	5	5	ENST00000330330.5,ENST00000370080.3	0.237516	0.23047	5	5
AMY2A	P1P2	0.776267	-0.0264115	5	5	P1P2	0.0868873	0.197002	4	4	P1P2	0.202198	-0.0589442	5	5
AMY2B	P1P2	0.86553	-0.0501221	5	5	P1P2	0.940399	-0.0260023	4	4	P1P2	0.590797	-0.418799	5	5
AMZ1	P1P2	0.192666	-0.174391	5	5	P1P2	0.565419	-0.0894392	4	4	P1P2	0.0854795	-0.439951	5	5
AMZ2	P1P2	0.0664349	0.0496929	5	5	P1P2	0.205813	-0.410068	5	5	P1P2	0.377704	-0.227867	5	5
ANAPC1	P1P2	0.0030094	-0.465379	5	5	P1P2	0.0306201	0.428224	5	5	P1P2	0.0792547	-0.523883	5	5
ANAPC10	P1P2	0.00459228	-0.4	5	5	P1P2	0.832167	0.0217652	4	4	P1P2	0.1095	-0.954654	5	5
ANAPC11	P1P2	0.369277	-0.0238476	5	5	P1P2	0.430565	0.0901275	5	5	P1P2	0.618346	0.097472	5	5
ANAPC13	P1P2	0.00096251	-0.125976	5	5	P1P2	0.102989	0.193876	5	5	P1P2	0.654913	-0.0734921	5	5
ANAPC15	P1P2	0.251363	-0.153247	4	4	P1P2	0.967093	-0.0145528	3	3	P1P2	0.345285	-0.432526	4	4
ANAPC16	P1P2	0.987626	-0.0177213	5	5	P1P2	0.313884	-0.358377	5	5	P1P2	0.228303	-0.715561	5	5
ANAPC2	P1P2	0.00020323	-0.339188	5	5	P1P2	0.705957	-0.283407	5	5	P1P2	0.00363142	-1.22136	5	5
ANAPC4	P1P2	0.000118757	-0.544498	5	5	P1P2	0.337014	-0.0881397	4	4	P1P2	0.000445194	-1.77391	5	5
ANAPC5	P1P2	0.000346361	-0.334517	5	5	P1P2	0.707105	-0.0965034	4	4	P1P2	0.0190804	-1.33386	5	5
ANAPC7	P1P2	0.934524	0.000803098	5	5	P1P2	0.149937	0.185481	5	5	P1P2	0.130475	0.261397	5	5
ANG	P1P2	0.414686	0.0216163	5	5	P1P2	0.533005	0.0843575	5	5	P1P2	0.331037	0.114823	5	5
ANGEL1	P1P2	0.830074	0.00938338	5	5	P1P2	0.360574	0.0758566	5	5	P1P2	0.344586	0.144687	5	5
ANGEL2	P1P2	0.743079	0.0397832	5	5	P1P2	0.313475	-0.397332	5	5	P1P2	0.746897	-0.196133	4	4
ANGPT1	P1P2	0.56071	-0.0204159	5	5	P1P2	0.447183	0.0977656	5	5	P1P2	0.544135	0.134929	5	5
ANGPT2	P1P2	0.931858	0.000944844	5	5	P1P2	0.208574	0.196937	5	5	P1P2	0.182164	0.277162	5	5
ANGPT4	P1P2	0.488133	0.0176641	5	5	P1P2	0.0179219	-0.442797	5	5	P1P2	0.0245646	-0.614743	5	5
ANGPTL1	P1P2	0.498181	0.00909861	5	5	P1P2	0.798006	0.0316995	5	5	P1P2	0.63982	0.0772928	5	5
ANGPTL2	P1P2	0.355582	-0.0281971	5	5	P1P2	0.168595	-0.369302	5	5	P1P2	0.169563	-0.620657	5	5
ANGPTL3	P1P2	0.987961	-0.0151804	5	5	P1P2	0.250769	0.0433413	5	5	P1P2	0.258134	0.0590429	5	5
ANGPTL4	P1P2	0.132169	-0.0379311	5	5	P1P2	0.471994	-0.324928	5	5	P1P2	0.314188	-0.544292	5	5
ANGPTL5	P1P2	0.763102	-0.00470819	4	4	P1P2	0.938884	0.00746084	4	4	P1P2	0.907626	-0.0464891	4	4
ANGPTL6	P1P2	0.253895	0.0346295	5	5	P1P2	0.578986	0.0902265	5	5	P1P2	0.38318	0.211428	5	5
ANGPTL7	P1P2	0.799971	0.00470008	3	3	P1P2	0.77865	-0.0216003	3	3	P1P2	0.868984	-0.0243858	3	3
ANHX	P1P2	0.145585	0.0733171	5	5	P1P2	0.575496	-0.172738	5	5	P1P2	0.949759	-0.130774	5	5
ANK1	P1P2	0.359085	-0.283331	5	5	P1P2	0.401135	0.10631	4	4	P1P2	0.782562	-0.503778	5	5
ANK2	ENST00000264366.6	0.49765	-0.0201758	5	5	ENST00000264366.6	0.648339	0.076092	5	5	ENST00000264366.6	0.819246	0.027615	5	5
ANK3	P1P2	0.832689	-0.010348	5	5	P1P2	0.365065	-0.217452	5	5	P1P2	0.239523	-0.345741	5	5
ANKAR	P1P2	0.131954	0.0359768	5	5	P1P2	0.648339	0.0927296	5	5	P1P2	0.428956	0.218367	5	5
ANKDD1A	P1P2	0.0762247	-0.0655956	5	5	P1P2	0.576077	0.126004	5	5	P1P2	0.961137	-0.101576	5	5
ANKDD1B	P1P2	0.113484	0.04528	5	5	P1P2	0.428576	-0.176402	5	5	P1P2	0.683052	-0.213333	5	5
ANKEF1	P1P2	0.270298	-0.0385337	5	5	P1P2	0.577822	-0.33132	5	5	P1P2	0.578386	-0.60199	5	5
ANKFN1	P1P2	0.0291627	-0.094372	5	5	P1P2	0.869773	-0.26956	5	5	P1P2	0.560426	-0.516005	5	5
ANKFY1	P1P2	0.226402	-0.0665293	5	5	P1P2	0.816475	0.0473087	5	5	P1P2	0.979222	-0.35893	5	5
ANKH	P1P2	0.117542	-0.0413007	4	4	P1P2	0.0217902	-0.362343	4	4	P1P2	0.0160584	-0.608322	4	4
ANKHD1	P1P2	0.715362	-0.0151763	5	5	P1P2	0.191249	0.238279	5	5	P1P2	0.281836	0.304314	5	5
ANKHD1-EIF4EBP3	P1P2	0.715362	-0.0151763	5	5	P1P2	0.191249	0.238279	5	5	P1P2	0.281836	0.304314	5	5
ANKIB1	P1P2	0.0651423	-0.195295	5	5	P1P2	0.0323785	0.497731	4	4	P1P2	0.344157	-0.235125	5	5
ANKK1	P1P2	0.215027	0.00763421	5	5	P1P2	0.624036	-0.227128	5	5	P1P2	0.951097	-0.366252	5	5
ANKLE1	P1P2	0.891312	-0.0143309	5	5	P1P2	0.660017	-0.0841417	5	5	P1P2	0.592538	-0.127359	5	5
ANKLE2	P1P2	0.596243	-0.0275828	5	5	P1P2	0.764013	-0.31077	5	5	P1P2	0.545809	-0.498371	5	5
ANKMY1	P1P2	0.129817	-0.0470044	5	5	P1P2	0.311435	-0.206874	5	5	P1P2	0.179154	-0.475828	5	5
ANKMY2	P1P2	0.688015	-0.0286328	5	5	P1P2	0.431562	-0.153064	5	5	P1P2	0.392878	-0.299418	5	5
ANKRA2	P1P2	0.286654	0.0163632	5	5	P1P2	0.478313	-0.168532	5	5	P1P2	0.593119	-0.183743	5	5
ANKRD1	P1P2	0.651378	0.0186796	5	5	P1P2	0.104618	0.210656	5	5	P1P2	0.0968959	0.359073	5	5
ANKRD10	P1P2	0.611443	-0.0038072	5	5	P1P2	0.972484	0.0301115	5	5	P1P2	0.852046	0.0207286	5	5
ANKRD11	P1P2	0.886013	-0.00093034	5	5	P1P2	0.58893	-0.417902	5	5	P1P2	0.472049	-0.569362	5	5
ANKRD12	P1P2	0.909894	-0.00103911	5	5	P1P2	0.851706	-0.621975	5	5	P1P2	0.850729	-0.890054	5	5
ANKRD13A	P1P2	0.308419	-0.0215253	5	5	P1P2	0.192408	-0.342558	5	5	P1P2	0.472826	-0.60811	5	5
ANKRD13B	P1P2	0.156068	-0.070927	5	5	P1P2	0.807227	-0.212886	5	5	P1P2	0.732402	-0.454817	5	5
ANKRD13C	P1P2	0.452073	-0.00986764	5	5	P1P2	0.920964	-0.153211	5	5	P1P2	0.986594	-0.330864	5	5
ANKRD13D	P1P2	0.112152	-0.00166044	5	5	P1P2	0.352577	0.0926331	5	5	P1P2	0.14402	0.0805825	5	5
ANKRD16	P1P2	0.442054	-0.0171013	5	5	P1P2	0.634924	-0.0116422	5	5	P1P2	0.742541	-0.0583347	5	5
ANKRD17	P1P2	0.033999	-0.0962721	5	5	P1P2	0.849036	-0.000590427	5	5	P1P2	0.651882	-0.350118	5	5
ANKRD18A	ENST00000564591.1,ENST00000566717.2	0.135649	0.0421404	5	5	ENST00000564591.1,ENST00000566717.2	0.216857	-0.240862	5	5	ENST00000564591.1,ENST00000566717.2	0.374081	-0.18499	5	5
ANKRD18B	P1P2	0.323384	0.0115036	5	5	P1P2	0.600728	-0.298853	5	5	P1P2	0.699468	-0.373402	5	5
ANKRD2	P1P2	0.0118774	-0.10443	5	5	P1P2	0.286482	-0.364753	5	5	P1P2	0.0675319	-0.839889	5	5
ANKRD22	P1P2	0.190102	0.0582167	5	5	P1P2	0.768564	0.0151545	5	5	P1P2	0.980898	0.106446	5	5
ANKRD23	P1	0.083582	0.0413057	5	5	P2	0.639788	0.0612665	5	5	P2	0.510114	0.0728579	5	5
ANKRD24	P1P2	0.188557	0.0278751	4	4	P1P2	0.297635	-0.354702	4	4	P1P2	0.428339	-0.451939	4	4
ANKRD26	P1P2	0.617925	0.0570208	5	5	P1P2	0.236313	0.14815	5	5	P1P2	0.0860924	0.376693	5	5
ANKRD27	P1P2	0.590443	-0.0444665	5	5	P1P2	0.0843622	-0.452159	5	5	P1P2	0.0456448	-0.709615	5	5
ANKRD28	P1P2	0.337124	0.0237407	5	5	P1P2	0.821771	-0.107019	5	5	P1P2	0.865902	0.0759657	5	5
ANKRD29	P1P2	0.320925	0.000658008	5	5	P1P2	0.101381	-0.565134	5	5	P1P2	0.186468	-0.563286	5	5
ANKRD30A	P1P2	0.772416	-0.00985506	5	5	P1P2	0.821108	-0.134478	5	5	P1P2	0.630536	-0.170473	5	5
ANKRD30B	P1P2	0.0634512	0.0506251	5	5	P1P2	0.121437	0.198285	5	5	P1P2	0.0308402	0.389029	5	5
ANKRD31	P1P2	0.928526	-0.0244755	5	5	P1P2	0.699323	0.0621624	5	5	P1P2	0.786113	-0.00814085	5	5
ANKRD32	P1P2	0.76921	-0.0661432	5	5	P1P2	0.455627	-0.203908	5	5	P1P2	0.310166	-0.539688	5	5
ANKRD33	P1P2	0.455104	-0.0164019	5	5	P1P2	0.0112445	-0.529853	5	5	P1P2	0.0153249	-0.852827	5	5
ANKRD33B	P1P2	0.869818	-0.00300173	5	5	P1P2	0.0890618	0.263343	5	5	P1P2	0.0974039	0.388803	5	5
ANKRD34A	P2	0.153395	0.0279933	5	5	P1	0.259662	-0.457383	5	5	P1	0.310566	-0.702126	5	5
ANKRD34B	P1	0.590443	0.0177984	5	5	P2	0.156055	0.175768	5	5	P2	0.120329	0.279126	5	5
ANKRD34C	P1P2	0.66107	0.00886127	5	5	P1P2	0.162362	-0.427057	5	5	P1P2	0.212479	-0.613591	4	4
ANKRD35	P1P2	0.659249	0.00701722	5	5	P1P2	0.40416	0.0447152	5	5	P1P2	0.263836	0.0428021	5	5
ANKRD36	P1P2	0.829643	-0.00685999	4	4	P1P2	0.331382	0.204274	5	5	P1P2	0.372277	0.0997569	5	5
ANKRD36C	P1P2	0.57206	-0.042383	5	5	P1P2	0.288412	0.117101	5	5	P1P2	0.382493	0.0777762	5	5
ANKRD37	P1P2	0.0877039	0.059002	5	5	P1P2	0.861065	-0.0317316	5	5	P1P2	0.731138	0.0940685	5	5
ANKRD39	P1P2	0.281753	0.02089	5	5	P1P2	0.795377	-0.351085	5	5	P1P2	0.971182	-0.480065	5	5
ANKRD40	P1P2	0.17685	-0.0475061	5	5	P1P2	0.403201	-0.185166	5	5	P1P2	0.260974	-0.365907	5	5
ANKRD42	P1P2	0.713485	-0.0346778	5	5	P1P2	0.16185	-0.394278	5	5	P1P2	0.0638965	-0.747861	5	5
ANKRD44	ENST00000450567.1	0.114539	0.042485	5	5	ENST00000328737.2	0.166498	0.253346	5	5	ENST00000328737.2	0.168132	0.383134	5	5
ANKRD45	P1P2	0.901924	0.00407397	5	5	P1P2	0.380596	-0.182406	5	5	P1P2	0.427731	-0.259136	5	5
ANKRD46	P1P2	0.582367	-0.0330106	5	5	P1P2	0.700585	0.046218	5	5	P1P2	0.963145	-0.101316	5	5
ANKRD49	P1P2	0.375567	-0.0517029	5	5	P1P2	0.0905121	0.227861	5	5	P1P2	0.238518	0.152997	5	5
ANKRD50	P1P2	0.695435	-0.0138764	5	5	P1P2	0.556435	-0.102049	4	4	P1P2	0.310166	-0.29104	5	5
ANKRD52	P1P2	0.00416346	-0.126847	4	4	P1P2	0.00711994	-0.535569	4	4	P1P2	0.00351496	-1.09347	4	4
ANKRD53	P1P2	0.522958	-0.0924216	5	5	P1P2	0.814378	0.0181597	4	4	P1P2	0.684286	-0.374747	5	5
ANKRD54	P1P2	0.82746	-0.0257267	5	5	P1P2	0.618022	0.145917	5	5	P1P2	0.50527	0.121453	5	5
ANKRD55	ENST00000341048.4	0.732959	-0.0673093	5	5	ENST00000341048.4	0.0179631	0.254583	5	5	ENST00000341048.4	0.0898446	0.351664	5	5
ANKRD6	P1P2	0.684932	0.0130116	5	5	P1P2	0.926375	0.0130631	5	5	P1P2	0.838235	0.0343795	5	5
ANKRD60	ENST00000457363.1	0.803378	-0.0803608	5	5	ENST00000457363.1	0.823759	0.0360679	5	5	ENST00000457363.1	0.952101	-0.225743	5	5
ANKRD61	P1P2	0.129393	0.0458165	5	5	P1P2	0.0629378	0.259473	5	5	P1P2	0.0159383	0.455651	5	5
ANKRD62	P1P2	0.420948	0.0136316	5	5	P1P2	0.728548	0.12429	5	5	P1P2	0.560992	0.196663	5	5
ANKRD63	P1P2	0.375393	-0.0244136	4	4	P1P2	0.536164	-0.126924	4	4	P1P2	0.462221	-0.231099	4	4
ANKRD65	P2	0.0805583	0.052902	5	5	P1	0.392742	-0.121937	5	5	P1	0.834299	-0.129274	5	5
ANKRD66	P1P2	0.350185	0.0192328	4	4	P1P2	0.831424	0.0210104	4	4	P1P2	0.594226	0.0924877	4	4
ANKRD7	P1	0.0183656	0.0602206	5	5	P2	0.231296	0.281502	5	5	P1	0.38318	-0.0227682	5	5
ANKRD9	P1P2	0.0217165	-0.0895993	5	5	P1P2	0.0682294	0.242988	4	4	P1P2	0.681819	-0.0581752	5	5
ANKS1A	P1P2	0.705996	0.00476101	5	5	P1P2	0.268402	-0.18496	5	5	P1P2	0.360686	-0.261498	5	5
ANKS1B	ENST00000329257.7,ENST00000547776.2	0.4302	-0.0357537	5	5	ENST00000329257.7,ENST00000547776.2	0.516272	-0.192369	4	4	ENST00000329257.7,ENST00000547776.2	0.405089	-0.691771	5	5
ANKS3	P1P2	0.837271	-0.0213638	5	5	P1P2	0.746536	0.0394767	5	5	P1P2	0.879137	0.0286433	5	5
ANKS4B	P1P2	0.753827	-0.149163	4	4	P1P2	0.87062	0.14896	4	4	P1P2	0.201508	0.209659	3	3
ANKS6	P1P2	0.0583709	0.0637228	5	5	P1P2	0.660634	-0.00107656	5	5	P1P2	0.305781	0.0641697	5	5
ANKUB1	ENST00000446160.1	0.445546	-0.0409836	5	5	ENST00000446160.1	0.212921	0.0594258	5	5	ENST00000446160.1	0.463295	0.0878299	5	5
ANKZF1	P1P2	0.267394	0.0314587	5	5	P1P2	0.921978	-0.0129075	5	5	P1P2	0.795173	0.143076	5	5
ANLN	P1P2	0.000260535	-0.472042	5	5	P1P2	0.757265	0.06887	4	4	P1P2	0.00282825	-1.49687	5	5
ANO1	P1P2	0.868169	-0.00686403	5	5	P1P2	0.600049	-0.562548	4	4	P1P2	0.22604	-1.2337	5	5
ANO10	P1P2	0.163285	-0.0756639	5	5	P1P2	0.257329	0.21574	5	5	P1P2	0.710387	0.16665	5	5
ANO2	P1P2	0.00215344	-0.183617	5	5	P1P2	0.522757	0.205714	4	4	P1P2	0.562125	-0.488565	5	5
ANO3	P1P2	0.828182	-0.0106393	4	4	P1P2	0.334384	0.119134	4	4	P1P2	0.411821	0.124327	4	4
ANO4	P1P2	0.726029	-0.112066	5	5	P1P2	0.763068	0.0555482	4	4	P1P2	0.787406	-0.330886	5	5
ANO5	P1P2	0.029039	-0.10747	5	5	P1P2	0.200971	0.0924722	5	5	P1P2	0.840205	0.0535454	5	5
ANO6	P1P2	0.701739	-0.0142704	4	4	P1P2	0.0166651	-0.339798	4	4	P1P2	0.0218502	-0.560357	4	4
ANO7	P1P2	0.963225	0.0121837	5	5	P1P2	0.518283	-0.318961	5	5	P1P2	0.55873	-0.428606	5	5
ANO8	P1P2	0.106038	-0.0912071	5	5	P1P2	0.30981	0.128586	5	5	P1P2	0.711639	0.050635	5	5
ANO9	P1P2	0.464264	-0.0279778	5	5	P1P2	0.710649	-0.150737	4	4	P1P2	0.403669	-0.661102	5	5
ANP32A	P1P2	0.616154	-0.015183	5	5	P1P2	0.982333	-0.19187	5	5	P1P2	0.716653	-0.40246	5	5
ANP32B	P1P2	0.670209	-0.0156614	5	5	P1P2	0.258225	-0.211693	5	5	P1P2	0.301044	-0.401151	5	5
ANP32D	P1P2	0.397167	0.0442899	5	5	P1P2	0.77965	0.0561932	5	5	P1P2	0.448574	0.12435	5	5
ANP32E	P1P2	0.679397	-0.00752843	5	5	P1P2	0.701532	0.0170839	5	5	P1P2	0.885768	-0.0145095	5	5
ANPEP	P1	0.735485	0.00613888	5	5	P1	0.197691	0.197794	5	5	P1	0.162374	0.285354	5	5
ANTXR1	P1P2	0.115021	-0.0483362	5	5	P1P2	0.23902	-0.428009	5	5	P1P2	0.150588	-0.688622	5	5
ANTXR2	P1P2	0.698535	0.0237845	5	5	P1P2	0.16702	-0.276939	5	5	P1P2	0.283719	-0.412853	5	5
ANXA1	P1P2	0.880719	0.00225575	5	5	P1P2	0.767263	-0.0823384	5	5	P1P2	0.829056	-0.133062	5	5
ANXA10	P1P2	0.478194	0.0246978	5	5	P1P2	0.819784	-0.0112837	5	5	P1P2	0.557601	0.0825069	5	5
ANXA11	P1P2	0.121133	0.043103	5	5	P1P2	0.215119	0.16695	5	5	P1P2	0.0643192	0.334963	5	5
ANXA13	P1P2	0.535028	-0.0289511	5	5	P1P2	0.973163	-0.148628	5	5	P1P2	0.986594	-0.306799	5	5
ANXA2	P1P2	0.689867	0.0137124	5	5	P1P2	0.226681	-0.298274	5	5	P1P2	0.422367	-0.464959	5	5
ANXA2R	P1P2	0.10386	-0.094198	3	3	P1P2	0.167565	-0.336825	2	2	P1P2	0.0407978	-0.917015	3	3
ANXA3	P1P2	0.521324	0.00989397	5	5	P1P2	0.528817	-0.0271983	5	5	P1P2	0.388703	-0.0197789	5	5
ANXA4	P1P2	0.173913	0.070538	5	5	P1P2	0.292688	0.163397	5	5	P1P2	0.0571647	0.291452	5	5
ANXA5	P1P2	0.0352189	0.0474589	5	5	P1P2	0.564509	0.0997469	5	5	P1P2	0.172188	0.256717	5	5
ANXA6	P1P2	0.617629	0.0289353	5	5	P1P2	0.824422	0.0687799	5	5	P1P2	0.709761	0.12518	5	5
ANXA7	P1P2	0.752607	0.015098	5	5	P1P2	0.780957	-0.0440863	5	5	P1P2	0.709761	-0.0627098	5	5
ANXA8	P1P2	0.681855	-0.0135933	5	5	P1P2	0.236313	0.140849	5	5	P1P2	0.302617	0.172252	5	5
ANXA8L1	ENST00000359178.4	0.936524	0.0151227	5	5	ENST00000359178.4	0.241065	0.190632	5	5	ENST00000359178.4	0.22604	0.255155	5	5
ANXA9	P1P2	0.64535	0.00739712	5	5	P1P2	0.668056	-0.177471	5	5	P1P2	0.611259	-0.277643	5	5
AOAH	P1P2	0.641144	-0.00911236	5	5	P1P2	0.509223	0.110573	5	5	P1P2	0.551409	0.145139	5	5
AOC1	P1	0.327508	0.0286396	5	5	P1	0.146591	0.242495	5	5	P1	0.0738096	0.36131	5	5
AOC2	P1P2	0.718493	0.00319933	5	5	P1P2	0.300571	0.151567	5	5	P1P2	0.242558	0.220758	5	5
AOC3	P1P2	0.385127	-0.0258625	5	5	P1P2	0.115414	0.2033	5	5	P1P2	0.179426	0.239473	5	5
AOX1	P2	0.0286095	-0.0701333	5	5	P1	0.276933	-0.287989	4	4	P1	0.110247	-0.743176	5	5
AP1AR	P1P2	0.616744	0.00389384	5	5	P1P2	0.89464	-0.00445382	5	5	P1P2	0.797118	-0.0543259	5	5
AP1B1	P1P2	0.591601	0.0149377	5	5	P1P2	0.689259	-0.212936	5	5	P1P2	0.8504	-0.278101	5	5
AP1G1	P1P2	0.165831	0.0692111	5	5	P1P2	0.0610328	-0.642856	5	5	P1P2	0.168522	-0.791454	5	5
AP1G2	P1P2	0.529525	0.0180589	5	5	P1P2	0.77182	-0.184837	5	5	P1P2	0.775151	-0.158617	5	5
AP1M1	P1P2	0.950535	0.0133549	5	5	P1P2	0.00100942	-0.708351	5	5	P1P2	0.00162301	-1.05513	5	5
AP1M2	P1P2	0.497119	-0.0318246	5	5	P1P2	0.995583	-0.039456	5	5	P1P2	0.616571	-0.0893625	5	5
AP1S1	P1P2	0.762172	-0.0217048	5	5	P1P2	0.0594054	0.312377	5	5	P1P2	0.124393	0.522492	5	5
AP1S2	P1P2	0.832035	0.0194928	5	5	P1P2	0.938563	0.00391862	5	5	P1P2	0.928372	-0.0119922	5	5
AP1S3	P1P2	0.0647768	0.087732	5	5	P1P2	0.540585	-0.486251	5	5	P1P2	0.729875	-0.49561	5	5
AP2A1	P1P2	0.00586736	-0.166882	5	5	P1P2	0.132786	-0.320501	5	5	P1P2	0.0100243	-0.979073	5	5
AP2A2	P1P2	0.035732	-0.0577939	5	5	P1P2	0.121028	0.0193845	5	5	P1P2	0.335233	-0.0779743	5	5
AP2B1	P1P2	0.0103608	-0.159859	5	5	P1P2	0.982143	-0.107077	4	4	P1P2	0.118138	-0.921373	5	5
AP2M1	P1	0.00730546	-0.561907	5	5	P1	0.30186	-0.180167	3	3	P1	0.0101221	-1.62015	5	5
AP2S1	P1P2	0.342638	-0.40601	5	5	P1P2	0.0454305	-0.847777	4	4	P1P2	0.0159383	-1.60558	5	5
AP3B1	P1P2	0.07295	-0.0914132	5	5	P1P2	0.00896562	0.526086	5	5	P1P2	0.0114458	0.54134	5	5
AP3B2	P1P2	0.100886	-0.08759	5	5	P1P2	0.625543	-0.193548	5	5	P1P2	0.441563	-0.449486	5	5
AP3D1	P1P2	0.786565	-0.267901	5	5	P1P2	0.494359	0.153538	4	4	P1P2	0.929707	-0.28374	5	5
AP3M1	P1P2	0.915213	-0.00402976	5	5	P1P2	0.969089	0.0486428	5	5	P1P2	0.947752	0.0338226	5	5
AP3M2	P1P2	0.45713	0.0117341	5	5	P1P2	0.103169	-0.236878	5	5	P1P2	0.184932	-0.374349	5	5
AP3S1	P1P2	0.588708	-0.0419639	5	5	P1P2	0.0717241	0.157991	5	5	P1P2	0.209729	0.232852	5	5
AP3S2	P1P2	0.766969	0.00329757	5	5	P1P2	0.548503	-0.277836	5	5	P1P2	0.794525	-0.428286	5	5
AP4B1	P1P2	0.0344253	-0.138266	5	5	P1P2	0.391062	0.07579	4	4	P1P2	0.63982	-0.399017	5	5
AP4E1	P1P2	0.10823	0.0399217	5	5	P1P2	0.520491	0.0939749	5	5	P1P2	0.241206	0.180371	5	5
AP4M1	P1P2	0.667767	-0.0187481	5	5	P1P2	0.796034	0.0873541	5	5	P1P2	0.952435	0.105815	5	5
AP4S1	P1P2	0.399039	-0.0287403	5	5	P1P2	0.113848	-0.531085	5	5	P1P2	0.125426	-0.681204	5	5
AP5B1	P1P2	0.584093	0.0397348	5	5	P1P2	0.0486037	-0.330153	5	5	P1P2	0.118931	-0.464689	5	5
AP5M1	P1P2	0.00933333	0.0691454	5	5	P1P2	0.857051	-0.114555	5	5	P1P2	0.301044	-0.0350077	5	5
AP5S1	P1P2	0.418051	-0.00658888	5	5	P1P2	0.895314	0.0998608	5	5	P1P2	0.913031	0.183908	5	5
AP5Z1	P1P2	0.27691	0.0188373	5	5	P1P2	0.8832	-0.143199	5	5	P1P2	0.895728	-0.157846	5	5
APAF1	P1P2	0.811819	-0.0212732	5	5	P1P2	0.366419	0.135914	5	5	P1P2	0.405563	0.163094	5	5
APBA1	P1P2	0.213481	-0.0803218	5	5	P1P2	0.954156	-0.00325334	5	5	P1P2	0.739368	-0.32336	5	5
APBA2	P1P2	0.497119	0.0116295	5	5	P1P2	0.603991	-0.134008	5	5	P1P2	0.752725	-0.153537	5	5
APBA3	P1P2	0.748155	0.00476122	5	5	P1P2	0.716426	0.00202824	5	5	P1P2	0.667701	-0.114167	5	5
APBB1	P1P2	0.735485	0.00690132	5	5	P1P2	0.590105	0.129078	5	5	P1P2	0.528632	0.178761	5	5
APBB1IP	P1P2	0.524596	-0.0231916	5	5	P1P2	0.281126	0.186295	5	5	P1P2	0.359804	0.255234	5	5
APBB2	P1P2	0.390656	-0.0172509	5	5	P1P2	0.43356	0.0811068	5	5	P1P2	0.623685	0.0859518	5	5
APBB3	P1P2	0.290845	0.0456255	5	5	P1P2	0.908802	0.0606291	5	5	P1P2	0.7381	0.164802	5	5
APC	P2	0.0113513	0.0613732	5	5	P1	0.0948088	0.195537	5	5	P2	0.0603093	0.273066	5	5
APC2	P2	0.308817	0.04253	5	5	P2	0.0532516	0.239871	5	5	P2	0.0252145	0.405014	5	5
APCDD1	P1P2	0.558172	-0.0694236	5	5	P1P2	0.298191	-0.191195	5	5	P1P2	0.30124	-0.51773	5	5
APCDD1L	P1P2	0.86553	0.00957736	5	5	P1P2	0.782265	0.0450113	5	5	P1P2	0.706012	0.0988239	5	5
APCS	P1P2	0.349935	-0.0316357	5	5	P1P2	0.969768	-0.086858	5	5	P1P2	0.861939	-0.246805	5	5
APEH	P1P2	0.71286	0.00444847	5	5	P1P2	0.559913	0.155219	5	5	P1P2	0.453114	0.224685	5	5
APEX1	P1P2	0.57206	0.00991456	5	5	P1P2	0.323807	0.177555	5	5	P1P2	0.231563	0.238666	5	5
APEX2	P1P2	0.549471	-0.00789525	5	5	P1P2	0.773775	-0.380767	5	5	P1P2	0.592538	-0.557593	5	5
APH1A	P1P2	0.395766	-0.0403336	5	5	P1P2	0.255723	-0.427364	5	5	P1P2	0.0788246	-0.74048	5	5
APH1B	P1P2	0.0779065	-0.0679766	5	5	P1P2	0.63371	-0.113856	5	5	P1P2	0.341166	-0.24784	5	5
API5	P1P2	0.0481667	-0.072168	5	5	P1P2	0.028028	0.255267	5	5	P1P2	0.161366	0.267983	5	5
APIP	P1P2	0.867509	-0.00415491	5	5	P1P2	0.600728	-0.146261	5	5	P1P2	0.546927	-0.220999	5	5
APITD1	P1P2	0.936524	-0.0093588	5	5	P1P2	0.0857505	0.202941	5	5	P1P2	0.0739453	0.260611	5	5
APITD1-CORT	P1P2	0.936524	-0.0093588	5	5	P1P2	0.0857505	0.202941	5	5	P1P2	0.0739453	0.260611	5	5
APLF	P1P2	0.441556	-0.016607	5	5	P1P2	0.616223	-0.173089	5	5	P1P2	0.570085	-0.296659	5	5
APLN	P1P2	0.759618	-0.0243769	5	5	P1P2	0.760767	-0.0530059	5	5	P1P2	0.891078	-0.0704545	5	5
APLNR	P1P2	0.766649	0.0148647	5	5	P1P2	0.430067	0.144335	5	5	P1P2	0.284474	0.181458	5	5
APLP1	P1P2	0.82942	0.00584671	5	5	P1P2	0.576658	-0.459414	5	5	P1P2	0.474122	-0.672067	5	5
APLP2	P1P2	0.215648	-0.0417163	5	5	P1P2	0.349059	0.139722	5	5	P1P2	0.441064	0.122062	5	5
APMAP	P1P2	0.140324	-0.022943	5	5	P1P2	0.405601	-0.219335	5	5	P1P2	0.45768	-0.792298	5	5
APOA1	P1P2	0.782055	0.00869466	5	5	P1P2	0.0135651	-0.655535	5	5	P1P2	0.0265878	-0.950246	5	5
APOA1BP	P1P2	0.0825394	-0.111675	5	5	P1P2	0.8906	-0.0511139	5	5	P1P2	0.68923	-0.439981	5	5
APOA2	P1P2	0.166344	0.0419857	5	5	P1P2	0.02	-0.653473	5	5	P1P2	0.0502397	-0.871049	5	5
APOA4	P1P2	0.541948	-0.0171364	5	5	P1P2	0.8906	-0.242955	5	5	P1P2	0.931377	-0.141765	5	5
APOA5	P1P2	0.664416	-0.0141551	5	5	P1P2	0.0680445	-0.663301	5	5	P1P2	0.0675319	-0.935223	5	5
APOB	P1P2	0.627406	-0.00296174	5	5	P1P2	0.146118	-0.262408	5	5	P1P2	0.237849	-0.750243	5	5
APOBEC1	P1P2	0.945863	0.0111834	5	5	P1P2	0.541713	0.105451	5	5	P1P2	0.480893	0.17604	5	5
APOBEC2	P1P2	0.900928	-0.0235355	5	5	P1P2	0.166237	0.116827	5	5	P1P2	0.223793	0.126104	5	5
APOBEC3A	P1P2	0.969908	-0.0002124	5	5	P1P2	0.115217	0.195188	5	5	P1P2	0.111564	0.26739	5	5
APOBEC3A_B	P1P2	0.969908	-0.0002124	5	5	P1P2	0.115217	0.195188	5	5	P1P2	0.111564	0.26739	5	5
APOBEC3B	P1P2	0.67909	-0.00677214	5	5	P1P2	0.296218	-0.224556	5	5	P1P2	0.336921	-0.391976	5	5
APOBEC3C	P1P2	0.71724	-0.00444038	5	5	P1P2	0.458978	0.154604	5	5	P1P2	0.460738	0.112998	5	5
APOBEC3D	P1P2	0.71724	-0.00444038	5	5	P1P2	0.458978	0.154604	5	5	P1P2	0.460738	0.112998	5	5
APOBEC3F	P1P2	0.143738	-0.0767531	5	5	P1P2	0.0607981	0.208284	5	5	P1P2	0.347165	0.204909	5	5
APOBEC3G	P1P2	0.28514	-0.0312275	5	5	P1P2	0.0526251	0.243609	5	5	P1P2	0.115201	0.275367	5	5
APOBEC3H	P1P2	0.559489	-0.198155	4	4	P1P2	0.906732	-0.0232917	3	3	P1P2	0.514979	-0.262877	4	4
APOBEC4	P1P2	0.74625	0.00409658	5	5	P1P2	0.0692099	0.201392	5	5	P1P2	0.0593966	0.298502	5	5
APOBR	P2	0.0175922	0.0570123	5	5	P1	0.174736	-0.411695	5	5	P2	0.0890523	0.367797	5	5
APOC1	P1P2	0.288935	0.0775683	5	5	P1P2	0.837041	0.0161126	5	5	P1P2	0.562692	0.293872	5	5
APOC2	P1P2	0.710673	0.0249333	5	5	P1P2	0.556478	-0.0871538	5	5	P1P2	0.648858	-0.103925	5	5
APOC3	P1P2	0.122143	0.0607906	5	5	P1P2	0.153586	-0.399438	5	5	P1P2	0.339464	-0.238304	5	5
APOC4	P1P2	0.990636	0.0109335	5	5	P1P2	0.725991	0.0535149	5	5	P1P2	0.666479	0.0403538	5	5
APOD	P1P2	0.214408	0.0323487	5	5	P1P2	0.873797	0.0472385	5	5	P1P2	0.538572	0.1265	5	5
APOE	P1P2	0.979432	-0.0313618	4	4	P1P2	0.603201	-0.116551	3	3	P1P2	0.291805	-0.421689	4	4
APOF	P1P2	0.989298	-0.0192723	5	5	P1P2	0.447692	-0.150294	5	5	P1P2	0.394275	-0.1976	5	5
APOH	P2	0.426778	-0.0666182	5	5	P2	0.355793	-0.481517	4	4	P2	0.13868	-1.24843	5	5
APOL1	P1P2	0.441556	-0.114803	5	5	P1P2	0.52617	0.0766616	4	4	P1P2	0.867885	-0.493227	5	5
APOL2	P1P2	0.302484	0.0112957	5	5	P1P2	0.578404	-0.201294	5	5	P1P2	0.587321	-0.229054	5	5
APOL3	P1P2	0.92786	-0.0235637	5	5	P1P2	0.272847	-0.219258	5	5	P1P2	0.410801	-0.267336	5	5
APOL4	P1P2	0.305284	-0.0400816	4	4	P1P2	0.63086	0.0177547	4	4	P1P2	0.895723	-0.0149795	4	4
APOL5	ENST00000249044.2	0.0251479	-0.0892724	5	5	ENST00000249044.2	0.0697331	-0.627556	5	5	ENST00000249044.2	0.0203175	-1.05742	5	5
APOL6	P1P2	0.626812	-0.0174712	5	5	P1P2	0.158807	0.132954	5	5	P1P2	0.131547	0.137281	5	5
APOLD1	P1P2	0.580643	-0.0273176	5	5	P1P2	0.134663	-0.355282	5	5	P1P2	0.0599657	-0.517367	5	5
APOM	P1P2	0.0506895	0.0686259	5	5	P1P2	0.0994422	-0.549296	5	5	P1P2	0.29191	-0.568337	5	5
APOO	P1P2	0.349935	-0.0263559	5	5	P1P2	0.927052	-0.0587224	5	5	P1P2	0.922032	-0.126252	5	5
APOOL	P1P2	0.20647	0.0566174	5	5	P1P2	0.364615	0.0842097	5	5	P1P2	0.19983	0.233569	5	5
APOPT1	P1P2	0.0604068	-0.0467589	5	5	P1P2	0.489482	0.129489	5	5	P1P2	0.80491	-0.0489117	5	5
APP	P1P2	0.795606	0.00640323	5	5	P1P2	0.898009	0.0372391	5	5	P1P2	0.796469	0.0705335	5	5
APPBP2	P1P2	0.271392	-0.0619112	5	5	P1P2	0.025515	0.307329	5	5	P1P2	0.136565	0.440216	5	5
APPL1	P1P2	0.835307	0.0083135	5	5	P1P2	0.40416	0.151532	5	5	P1P2	0.345015	0.150209	5	5
APPL2	P1P2	0.80857	-0.0600483	5	5	P1P2	0.143536	0.155328	5	5	P1P2	0.297134	0.00744711	5	5
APRT	P1P2	0.415646	-0.0195535	5	5	P1P2	0.46364	-0.258335	5	5	P1P2	0.461249	-0.737823	5	5
APTX	P2	0.655006	0.006857	5	5	P2	0.534965	0.0189868	5	5	P2	0.449077	0.0575044	5	5
AQP1	ENST00000509504.1	0.570351	0.014927	5	5	ENST00000509504.1	0.298587	0.153831	5	5	ENST00000509504.1	0.237182	0.248763	5	5
AQP10	P1P2	0.116575	-0.0897042	5	5	P1P2	0.723436	0.0534572	5	5	P1P2	0.700402	-0.0785429	5	5
AQP11	P1P2	0.732959	0.0172381	5	5	P1P2	0.110385	-0.461684	5	5	P1P2	0.241881	-0.712228	5	5
AQP12A	P1P2	0.8596	-0.0192448	5	5	P1P2	0.173656	-0.471771	5	5	P1P2	0.238184	-0.736698	5	5
AQP12B	P1P2	0.0583174	-0.222591	4	4	P1P2	0.438323	-0.0415524	3	3	P1P2	0.849475	-0.747598	4	4
AQP2	P1P2	0.562972	0.016122	5	5	P1P2	0.0522108	-0.558353	5	5	P1P2	0.117349	-0.83165	5	5
AQP3	P2	0.508347	0.0169878	4	4	P2	0.496769	-0.295331	4	4	P2	0.595853	-0.376816	4	4
AQP4	P1P2	0.731403	-0.00905022	3	3	P1P2	0.809188	-0.0771366	3	3	P1P2	0.748869	-0.138767	3	3
AQP5	P1P2	0.628596	-0.00435189	5	5	P1P2	0.491625	0.1021	5	5	P1P2	0.303406	0.070052	5	5
AQP6	P1P2	0.680625	-0.0643961	5	5	P1P2	0.291128	0.0831804	5	5	P1P2	0.684286	0.0748134	5	5
AQP7	P1P2	0.170489	-0.0525338	5	5	P1P2	0.45537	-0.224826	5	5	P1P2	0.172849	-0.498192	5	5
AQP8	P1P2	0.0616797	0.0661563	5	5	P1P2	0.920287	-0.063217	5	5	P1P2	0.505807	-0.0304681	5	5
AQP9	P1P2	0.99398	-0.0223673	5	5	P1P2	0.772472	-0.0566773	5	5	P1P2	0.831021	-0.0881095	5	5
AQPEP	P1P2	0.0374629	0.0518629	5	5	P1P2	0.542842	-0.214713	5	5	P1P2	0.973192	-0.130161	5	5
AQR	P1P2	0.00221464	-0.399153	5	5	P1P2	0.702163	-0.306809	5	5	P1P2	0.00922623	-1.45747	5	5
AR	P1P2	0.666548	0.00978241	5	5	P1P2	0.381986	-0.122658	5	5	P1P2	0.488243	-0.172802	5	5
ARAF	P1P2	0.4302	-0.01602	5	5	P1P2	0.221489	-0.345051	5	5	P1P2	0.217461	-0.762161	5	5
ARAP1	P1	0.497119	0.0173283	5	5	P1	0.176637	0.174398	5	5	P1	0.100149	0.236938	5	5
ARAP2	P1P2	0.624436	0.00629656	5	5	P1P2	0.194158	-0.223674	5	5	P1P2	0.186468	-0.268178	5	5
ARAP3	P1P2	0.0391051	-0.0628815	5	5	P1P2	0.754935	-0.044553	5	5	P1P2	0.748901	-0.132288	5	5
ARC	P1P2	0.312819	-0.0494633	5	5	P1P2	0.681122	-0.243453	5	5	P1P2	0.462783	-0.548508	5	5
ARCN1	P1P2	0.0101378	-0.372899	5	5	P1P2	0.295694	-0.237097	1	1	P1P2	0.00105416	-1.68005	5	5
AREG	P1P2	0.815056	-0.0460003	4	4	P1P2	0.501608	-0.313903	4	4	P1P2	0.355464	-0.500152	4	4
AREL1	P1P2	0.729491	-0.0188663	5	5	P1P2	0.722798	-0.320507	5	5	P1P2	0.637418	-0.529392	5	5
ARF1	P1P2	0.0314682	-0.0773321	5	5	P1P2	0.0208319	0.356894	5	5	P1P2	0.130475	0.448412	5	5
ARF3	P1P2	0.403742	-0.0207995	5	5	P1P2	0.316346	0.240544	5	5	P1P2	0.350623	0.271356	5	5
ARF4	P1P2	0.834652	-0.00635914	5	5	P1P2	0.754935	-0.14267	5	5	P1P2	0.925034	-0.17377	5	5
ARF5	P2	0.481843	-0.0311279	5	5	P2	0.069602	-0.363642	5	5	P2	0.064927	-0.556328	5	5
ARF6	P2	0.0100644	-0.105393	5	5	P1	0.158555	-0.232359	5	5	P1	0.0776869	-0.44109	5	5
ARFGAP1	P1P2	0.27691	-0.0418753	5	5	P1P2	0.42957	0.0734068	5	5	P1P2	0.729875	-0.000619751	5	5
ARFGAP2	P1P2	0.354709	0.0294053	5	5	P1P2	0.620124	0.0221287	5	5	P1P2	0.437833	0.0759415	5	5
ARFGAP3	P1P2	0.455104	-0.013279	5	5	P1P2	0.869773	-0.103016	5	5	P1P2	0.757195	-0.159728	5	5
ARFGEF1	P1P2	0.0222502	-0.0746283	5	5	P1P2	0.893966	0.10936	5	5	P1P2	0.719479	-0.0287255	5	5
ARFGEF2	P1P2	0.826154	-0.004899	5	5	P1P2	0.967391	-0.2586	5	5	P1P2	0.87715	-0.438555	5	5
ARFIP1	P1P2	0.107679	-0.0471165	5	5	P1P2	0.787503	-0.137397	5	5	P1P2	0.601573	-0.276315	5	5
ARFIP2	P1P2	0.562406	-0.0169816	5	5	P1P2	0.969089	-0.139088	5	5	P1P2	0.956451	-0.223704	5	5
ARFRP1	P1P2	0.0343183	0.0844122	5	5	P1P2	0.145882	0.223721	5	5	P1P2	0.0307101	0.458293	5	5
ARG1	P1P2	0.265231	0.0233933	5	5	P1P2	0.581903	0.0757805	5	5	P1P2	0.351491	0.176971	5	5
ARG2	P1P2	0.578922	-0.00869527	5	5	P1P2	0.469374	0.0990144	5	5	P1P2	0.548605	0.138533	5	5
ARGFX	P1P2	0.281379	-0.0375704	5	5	P1P2	0.603365	-0.297725	4	4	P1P2	0.974891	-0.254834	4	4
ARGLU1	P1P2	0.00100357	-0.212879	5	5	P1P2	0.754288	0.0371475	5	5	P1P2	0.07797	-0.508253	5	5
ARHGAP1	P1P2	0.424343	-0.143221	5	5	P1P2	0.739221	0.0369686	4	4	P1P2	0.458189	0.0600252	5	5
ARHGAP10	P1P2	0.57663	0.0334806	5	5	P1P2	0.0466918	-0.612589	5	5	P1P2	0.111187	-0.896186	5	5
ARHGAP11A	P1P2	0.437092	-0.0116276	5	5	P1P2	0.514979	0.0835583	5	5	P1P2	0.574085	0.0346347	5	5
ARHGAP11B	P1P2	0.983948	-0.000356058	5	5	P1P2	0.870443	-0.0252957	5	5	P1P2	0.91903	-0.012857	5	5
ARHGAP12	P1P2	0.522413	-0.0370455	5	5	P1P2	0.887235	0.0464374	5	5	P1P2	0.965824	-0.0304995	5	5
ARHGAP15	P1P2	0.0797624	0.0658148	5	5	P1P2	0.216857	-0.214521	5	5	P1P2	0.597777	-0.120791	5	5
ARHGAP17	P1P2	0.459162	0.0193325	5	5	P1P2	0.417239	-0.101308	5	5	P1P2	0.631432	-0.140633	5	5
ARHGAP18	P1P2	0.097536	-0.0900517	5	5	P1P2	0.652631	0.0649494	5	5	P1P2	0.885104	-0.13105	5	5
ARHGAP19	P1P2	0.363937	0.0366767	5	5	P1P2	0.213234	0.206806	5	5	P1P2	0.0833621	0.321523	5	5
ARHGAP20	P1P2	0.97793	0.0160869	5	5	P1P2	0.0602146	0.2747	5	5	P1P2	0.0448323	0.400178	5	5
ARHGAP21	P1P2	0.669598	0.0107967	5	5	P1P2	0.798006	-0.036471	5	5	P1P2	0.855341	0.014873	5	5
ARHGAP22	P1P2	0.793666	-0.0527512	5	5	P1P2	0.0209734	0.349556	5	5	P1P2	0.0494075	0.486484	5	5
ARHGAP23	P1P2	0.386045	0.0166401	5	5	P1P2	0.958906	0.0107433	5	5	P1P2	0.780304	0.0670104	5	5
ARHGAP24	P1P2	0.683701	0.0149231	5	5	P1P2	0.405601	0.121557	5	5	P1P2	0.232219	0.160036	5	5
ARHGAP25	P1P2	0.843169	0.00305484	5	5	P1P2	0.43406	0.0905247	5	5	P1P2	0.557036	0.111027	5	5
ARHGAP26	P1P2	0.0309428	-0.084545	5	5	P1P2	0.73175	-0.0225818	5	5	P1P2	0.511194	-0.21882	5	5
ARHGAP27	P2	0.702262	-0.00319151	5	5	P2	0.242778	-0.236592	5	5	P1	0.245961	-0.530765	5	5
ARHGAP28	P1P2	0.839891	-0.00909643	5	5	P1P2	0.871784	-0.0553566	5	5	P1P2	0.830366	-0.0820754	5	5
ARHGAP29	P1P2	0.38421	0.0150346	5	5	P1P2	0.288412	0.204137	5	5	P1P2	0.18886	0.300535	5	5
ARHGAP30	P1P2	0.106765	0.0498741	5	5	P1P2	0.927728	-0.042134	5	5	P1P2	0.647046	0.0437065	5	5
ARHGAP31	P1P2	0.228176	-0.113604	5	5	P1P2	0.0895523	-0.325802	4	4	P1P2	0.0282661	-0.845458	5	5
ARHGAP32	ENST00000310343.9	0.0800511	0.0457588	5	5	ENST00000310343.9	0.652017	-0.103518	5	5	ENST00000310343.9	0.847437	-0.114676	5	5
ARHGAP33	P1P2	0.581792	0.044896	5	5	P1P2	0.668056	-0.133406	5	5	P1P2	0.844148	-0.08283	5	5
ARHGAP35	ENST00000404338.3	0.834652	0.00522982	5	5	ENST00000404338.3	0.212296	0.152333	5	5	ENST00000404338.3	0.202793	0.243764	5	5
ARHGAP36	P1P2	0.336815	0.0251278	3	3	P1P2	0.156339	-0.421593	3	3	P1P2	0.503258	-0.299779	2	2
ARHGAP39	P1P2	0.545007	0.0268709	5	5	P1P2	0.898009	-0.143749	5	5	P1P2	0.747628	-0.412119	5	5
ARHGAP4	P2	0.295464	0.0173773	5	5	P2	0.0493867	-0.533925	5	5	P2	0.137452	-0.760172	5	5
ARHGAP40	P1P2	0.0637505	-0.0872494	5	5	P1P2	0.545103	-0.14994	5	5	P1P2	0.107467	-0.352737	5	5
ARHGAP42	P1P2	0.463497	-0.0250884	5	5	P1P2	0.0776194	-0.49271	5	5	P1P2	0.0812874	-0.796447	5	5
ARHGAP44	P1P2	0.458654	-0.040716	5	5	P1P2	0.615025	0.0747189	5	5	P1P2	0.721051	0.0602601	5	5
ARHGAP5	P1P2	0.142137	0.0280086	5	5	P1P2	0.512234	-0.106764	5	5	P1P2	0.842834	-0.0588033	5	5
ARHGAP6	P1P2	0.186164	-0.0256377	5	5	P1P2	0.00823404	0.337391	5	5	P1P2	0.0143934	0.374716	5	5
ARHGAP8	P2	0.164046	-0.0309092	5	5	P2	0.235303	0.113811	5	5	P2	0.308167	0.106526	5	5
ARHGAP9	P1P2	0.612348	0.015724	4	4	P1P2	0.408656	-0.0836802	4	4	P1P2	0.497846	-0.183818	4	4
ARHGDIA	P1P2	0.310414	0.0348592	5	5	P1P2	0.662486	0.070366	5	5	P1P2	0.297524	0.190005	5	5
ARHGDIB	P1P2	0.991974	0.045164	5	5	P1P2	0.110101	-0.185135	5	5	P1P2	0.163895	-0.23445	5	5
ARHGDIG	P1P2	0.36438	0.0275684	5	5	P1P2	0.0422735	0.197977	5	5	P1P2	0.0250507	0.369056	5	5
ARHGEF1	P1	0.0932895	0.0570284	5	5	P1	0.421654	0.0613802	5	5	P1	0.174309	0.268823	5	5
ARHGEF10	P1P2	0.230613	-0.0549255	5	5	P1P2	0.745246	0.0167214	5	5	P1P2	0.99933	-0.195956	5	5
ARHGEF10L	P1P2	0.0632722	-0.211534	5	5	P1P2	0.898065	0.0087071	4	4	P1P2	0.327289	-0.521623	5	5
ARHGEF11	P1P2	0.680625	-0.015241	5	5	P1P2	0.824422	-0.0276648	5	5	P1P2	0.837579	-0.251369	5	5
ARHGEF12	P1P2	0.405633	0.0255567	5	5	P1P2	0.823096	0.0470709	5	5	P1P2	0.563259	0.127856	5	5
ARHGEF15	P1P2	0.903916	-0.0592552	5	5	P1P2	0.176365	0.175254	5	5	P1P2	0.304196	0.207697	5	5
ARHGEF16	P1P2	0.420948	-0.0182385	5	5	P1P2	0.291907	0.127492	5	5	P1P2	0.271268	0.0607187	5	5
ARHGEF17	P1P2	0.371965	0.0123805	5	5	P1P2	0.396526	-0.290309	5	5	P1P2	0.683052	-0.287261	5	5
ARHGEF18	P1P2	0.0267441	-0.0664622	5	5	P1P2	0.808547	-0.159787	5	5	P1P2	0.367345	-0.377599	5	5
ARHGEF19	P1P2	0.475079	-0.0368016	5	5	P1P2	0.935176	-0.16392	5	5	P1P2	0.836595	-0.301197	5	5
ARHGEF2	P1P2	0.770492	0.0194084	5	5	P1P2	0.191683	-0.347583	5	5	P1P2	0.348027	-0.442332	5	5
ARHGEF25	P1P2	0.830074	-0.0162033	5	5	P1P2	0.657551	0.0364874	5	5	P1P2	0.869208	0.00820942	5	5
ARHGEF26	P1P2	0.621473	-0.0147417	5	5	P1P2	0.737524	-0.410409	5	5	P1P2	0.402251	-0.565169	5	5
ARHGEF28	P1P2	0.331249	-0.0259263	5	5	P1P2	0.091326	0.304715	5	5	P1P2	0.133385	0.399764	5	5
ARHGEF3	P1P2	0.255644	-0.0695496	5	5	P1P2	0.619824	0.0677881	5	5	P1P2	0.907702	-0.19809	5	5
ARHGEF33	ENST00000398800.4	0.109897	0.05338	5	5	ENST00000398800.4	0.377826	0.168342	5	5	ENST00000398800.4	0.135022	0.408569	5	5
ARHGEF35	ENST00000543357.1	0.753115	-0.0163507	4	4	ENST00000543357.1	0.414624	0.0620533	4	4	ENST00000543357.1	0.513464	0.0600556	4	4
ARHGEF37	P1	0.181189	-0.0491526	5	5	P2	0.523686	-0.374707	4	4	P2	0.191846	-1.10348	5	5
ARHGEF38	P1P2	0.72163	0.0114611	5	5	P1P2	0.717699	0.160103	5	5	P1P2	0.560992	0.24629	5	5
ARHGEF39	P1P2	0.741811	-0.038127	5	5	P1P2	0.11561	-0.337889	5	5	P1P2	0.156397	-0.601691	5	5
ARHGEF4	P1P2	0.543893	-0.0204997	5	5	P1P2	0.0887421	-0.518318	5	5	P1P2	0.0850982	-0.776679	5	5
ARHGEF40	P1P2	0.365711	-0.0280043	5	5	P1P2	0.0671492	0.24007	5	5	P1P2	0.153471	0.320652	5	5
ARHGEF5	P1P2	0.133249	0.0473549	5	5	P1P2	0.540022	0.0767447	5	5	P1P2	0.266358	0.263993	5	5
ARHGEF6	P1P2	0.610855	-0.0165641	5	5	P1P2	0.871114	0.0375119	5	5	P1P2	0.969843	-0.0615878	5	5
ARHGEF7	ENST00000370623.3	0.495526	0.0178354	5	5	ENST00000370623.3	0.0980509	0.232855	5	5	ENST00000370623.3	0.0584953	0.362545	5	5
ARHGEF9	P1P2	0.0472287	-0.0769069	4	4	P1P2	0.866872	-0.0463985	4	4	P1P2	0.641541	-0.184058	4	4
ARID1A	P1P2	0.0609827	-0.0582011	5	5	P1P2	0.0172326	-0.456139	5	5	P1P2	0.015792	-0.809759	5	5
ARID1B	P2	0.0732184	0.0614936	5	5	P1	0.661251	0.0537844	5	5	P1	0.442061	0.155081	5	5
ARID2	P1P2	0.326681	0.020595	5	5	P1P2	0.207651	-0.316348	5	5	P1P2	0.333971	-0.419397	5	5
ARID3A	P1P2	0.0428309	-0.099911	5	5	P1P2	0.778997	-0.113121	5	5	P1P2	0.452608	-0.350999	5	5
ARID3B	P1P2	0.428243	0.0320143	5	5	P1P2	0.827075	-0.066724	5	5	P1P2	0.887095	-0.0519034	5	5
ARID3C	P1P2	0.634558	-0.00638248	5	5	P1P2	0.35968	-0.31059	5	5	P1P2	0.296356	-0.468509	5	5
ARID4A	P1P2	0.0549983	0.0827661	5	5	P1P2	0.914204	0.0547504	5	5	P1P2	0.677818	0.214104	5	5
ARID4B	P1P2	0.519419	0.0227022	5	5	P1P2	0.0328534	-0.326713	5	5	P1P2	0.0938921	-0.498858	5	5
ARID5A	P1P2	0.255294	-0.0579348	5	5	P1P2	0.538334	0.0534643	5	5	P1P2	0.897057	-0.100334	5	5
ARID5B	ENST00000279873.7	0.0322031	-0.119495	5	5	ENST00000279873.7	0.332018	-0.510797	5	5	ENST00000279873.7	0.0192747	-0.893783	5	5
ARIH1	P1P2	0.158653	-0.118659	5	5	P1P2	0.177184	-0.586185	5	5	P1P2	0.0651103	-0.997198	5	5
ARIH2	P1P2	0.622657	0.0426783	5	5	P1P2	0.897335	-0.00692973	5	5	P1P2	0.797118	-0.000299412	5	5
ARIH2OS	P1P2	0.534951	-0.0265939	3	3	P1P2	0.496769	0.326692	4	4	P1P2	0.565608	0.160148	4	4
ARL1	P1P2	0.501911	0.0275495	5	5	P1P2	0.191249	-0.387966	5	5	P1P2	0.290566	-0.432632	5	5
ARL10	P1P2	0.793295	0.0714715	4	4	P1P2	0.0246187	-0.534689	4	4	P1P2	0.0618167	-0.515659	3	3
ARL11	P1P2	0.868828	-0.00072436	5	5	P1P2	0.325062	0.1119	5	5	P1P2	0.325632	0.182465	5	5
ARL13A	P1P2	0.220031	0.0360216	5	5	P1P2	0.46364	-0.106023	5	5	P1P2	0.724828	-0.0967984	5	5
ARL13B	P1P2	0.962986	0.000814519	4	4	P1P2	0.883761	-0.0144551	4	4	P1P2	0.81904	-0.0235372	4	4
ARL14	P1P2	0.612619	-0.0359172	5	5	P1P2	0.476486	0.168566	4	4	P1P2	0.93171	-0.0978744	5	5
ARL14EP	P1P2	0.151473	-0.0441976	5	5	P1P2	0.877153	-0.0662126	5	5	P1P2	0.717281	-0.199418	5	5
ARL14EPL	ENST00000601302.2	0.603821	0.0273595	5	5	ENST00000601302.2	0.0877884	-0.710604	5	5	ENST00000601302.2	0.136123	-1.02602	5	5
ARL15	P1P2	0.889324	-0.0103362	5	5	P1P2	0.138477	-0.213596	5	5	P1P2	0.13723	-0.333099	5	5
ARL16	P1P2	0.694801	-0.00489629	4	4	P1P2	0.895051	-0.0822849	4	4	P1P2	0.861641	-0.184846	4	4
ARL17A	ENST00000329240.4,ENST00000336125.5,ENST00000445552.2	0.745616	-0.0409562	5	5	ENST00000329240.4,ENST00000336125.5,ENST00000445552.2	0.855046	-0.0674479	5	5	ENST00000329240.4,ENST00000336125.5,ENST00000445552.2	0.936387	-0.146503	5	5
ARL17B	ENST00000434041.2,ENST00000450673.3,ENST00000570618.1	0.516434	0.0107004	5	5	ENST00000434041.2,ENST00000450673.3,ENST00000570618.1	0.811187	-0.10312	5	5	ENST00000434041.2,ENST00000450673.3,ENST00000570618.1	0.988605	-0.0716301	5	5
ARL2	P1P2	0.0190398	-0.269667	5	5	P1P2	0.364794	0.0525087	4	4	P1P2	0.332502	-0.916472	5	5
ARL2BP	P1P2	0.967903	0.00390325	5	5	P1P2	0.315524	0.140342	5	5	P1P2	0.305384	0.180524	5	5
ARL3	P1P2	0.198514	-0.1468	4	4	P1P2	0.865036	-0.000642923	3	3	P1P2	0.490725	-0.448645	4	4
ARL4A	P1P2	0.757066	-0.0238491	5	5	P1P2	0.622831	-0.163602	5	5	P1P2	0.41656	-0.21175	5	5
ARL4C	P1P2	0.432163	-0.0302364	5	5	P1P2	0.536087	0.0765195	5	5	P1P2	0.851387	0.0221999	5	5
ARL4D	P1P2	0.825827	-0.00503114	5	5	P1P2	0.491625	-0.131495	5	5	P1P2	0.524244	-0.217528	5	5
ARL5A	P1P2	0.869488	-0.00116041	5	5	P1P2	0.066138	0.208883	5	5	P1P2	0.06008	0.295991	5	5
ARL5B	P1P2	0.79302	-0.0644501	5	5	P1P2	0.177184	-0.575814	5	5	P1P2	0.0619346	-0.847453	5	5
ARL5C	P1P2	0.887337	-0.0129964	5	5	P1P2	0.314704	-0.116233	5	5	P1P2	0.440069	-0.179537	5	5
ARL6	P1P2	0.322563	-0.0538931	5	5	P1P2	0.913529	0.0419765	5	5	P1P2	0.496186	-0.0847155	5	5
ARL6IP1	P2	0.331249	0.0493049	5	5	P2	0.30577	0.309861	5	5	P2	0.097065	0.563722	5	5
ARL6IP4	P1P2	0.215648	0.0333913	5	5	P1P2	0.169387	-0.349272	5	5	P1P2	0.394275	-0.303973	5	5
ARL6IP5	P1P2	0.599444	-0.00846264	5	5	P1P2	0.556478	0.303316	5	5	P1P2	0.45768	0.340359	5	5
ARL6IP6	P1P2	0.579208	0.012572	5	5	P1P2	0.731326	0.0745702	4	4	P1P2	0.844806	-0.14276	5	5
ARL8A	P1P2	0.500577	-0.0978226	5	5	P1P2	0.156927	-0.618495	5	5	P1P2	0.224754	-1.16551	5	5
ARL8B	P1P2	0.413249	0.0480861	5	5	P1P2	0.490553	-0.138584	5	5	P1P2	0.53359	-0.308318	5	5
ARL9	P1P2	0.597406	0.0183011	5	5	P1P2	0.269878	0.193971	5	5	P1P2	0.195156	0.298141	5	5
ARMC1	P1P2	0.719747	-0.00110211	5	5	P1P2	0.875811	-0.0147907	5	5	P1P2	0.843491	0.0282786	5	5
ARMC10	P1P2	0.940525	0.03159	5	5	P1P2	0.415774	-0.285945	5	5	P1P2	0.315401	-0.515793	5	5
ARMC12	P1P2	0.177764	-0.0481323	4	4	P1P2	0.746422	-0.0647828	4	4	P1P2	0.523199	-0.169726	4	4
ARMC2	P1P2	0.955209	0.000721602	5	5	P1P2	0.837041	-0.147124	5	5	P1P2	0.925034	-0.252173	5	5
ARMC3	P1P2	0.421445	-0.0150217	4	4	P1P2	0.913913	0.0294995	4	4	P1P2	0.909115	-0.0182629	4	4
ARMC4	P1P2	0.0627376	-0.0805092	5	5	P1P2	0.878496	-0.25732	5	5	P1P2	0.690468	-0.575706	5	5
ARMC5	P1P2	0.00843935	-0.0841413	5	5	P1P2	0.778997	-0.143081	5	5	P1P2	0.306178	-0.477901	5	5
ARMC6	P1P2	0.562972	-0.0295941	5	5	P1P2	0.262916	0.239785	5	5	P1P2	0.324806	0.344271	5	5
ARMC7	P1P2	0.00705312	-0.141337	5	5	P1P2	0.397001	-0.253087	5	5	P1P2	0.152265	-0.657947	5	5
ARMC8	P1P2	0.238532	0.0170506	5	5	P1P2	0.642531	-0.0541326	5	5	P1P2	0.850729	-0.117386	5	5
ARMC9	P1P2	0.496588	0.0157862	5	5	P1P2	0.796691	-0.165564	5	5	P1P2	0.89141	-0.191664	5	5
ARMCX1	P1P2	0.195255	-0.134249	5	5	P1P2	0.177285	-0.290922	4	4	P1P2	0.0134805	-0.895898	5	5
ARMCX2	P1P2	0.420904	0.0261106	4	4	P1P2	0.475897	-0.0680058	4	4	P1P2	0.691398	-0.0749044	4	4
ARMCX3	P1P2	0.107495	-0.120233	5	5	P1P2	0.3395	0.0277078	5	5	P1P2	0.588478	-0.22002	5	5
ARMCX4	P1P2	0.557327	-0.0403901	5	5	P1P2	0.507312	0.0305826	5	5	P1P2	0.468434	-0.112511	5	5
ARMCX5	P1P2	0.882042	0.000102362	5	5	P1P2	0.213234	0.18543	5	5	P1P2	0.197775	0.210391	5	5
ARMCX5-GPRASP2	P1P2	0.882042	0.000102362	5	5	P1P2	0.213234	0.18543	5	5	P1P2	0.197775	0.210391	5	5
ARMCX6	P1P2	0.543337	-0.0160115	5	5	P1P2	0.651404	-0.177253	5	5	P1P2	0.518786	-0.263358	5	5
ARMS2	P1P2	0.0477881	0.0723667	5	5	P1P2	0.927728	-0.00316899	5	5	P1P2	0.331037	0.163268	5	5
ARNT	P1P2	0.0984719	0.0563336	5	5	P1P2	0.182435	0.292782	5	5	P1P2	0.0559673	0.458458	5	5
ARNT2	P1P2	0.491822	0.0237745	5	5	P1P2	0.641616	0.0675602	5	5	P1P2	0.445561	0.147125	5	5
ARNTL	P1P2	0.630978	-0.0312019	5	5	P1P2	0.825085	0.0171121	5	5	P1P2	0.997319	0.0276571	5	5
ARNTL2	P1P2	0.485507	0.0173379	5	5	P1P2	0.992185	0.0263108	5	5	P1P2	0.823167	0.0843404	5	5
ARPC1A	P1P2	0.125004	0.0434882	5	5	P1P2	0.38524	0.193961	5	5	P1P2	0.151544	0.345718	5	5
ARPC1B	P1P2	0.42483	-0.0919156	5	5	P1P2	0.188372	0.112777	5	5	P1P2	0.651882	-0.0617348	5	5
ARPC2	P1	0.0035496	-0.253131	5	5	P1	0.014737	-0.550155	4	4	P1	0.00216606	-1.11325	5	5
ARPC3	P1	0.0187845	-0.169184	5	5	P2	0.749117	-0.446425	5	5	P1	0.388703	-1.20836	5	5
ARPC4	P1P2	0.985954	-0.0407806	5	5	P1P2	0.958906	-0.0119	5	5	P1P2	0.875163	-0.0954818	5	5
ARPC4-TTLL3	P2	0.342291	0.0205148	3	3	P1	0.541827	-0.204863	4	4	P1	0.668678	-0.29464	4	4
ARPC5	P1P2	0.209497	0.0409241	5	5	P1P2	0.00564116	-0.598968	5	5	P1P2	0.0136237	-0.836169	5	5
ARPC5L	P1	0.683701	0.0197192	5	5	P2	0.0421441	-0.518568	5	5	P2	0.0598515	-0.886268	5	5
ARPP19	P1P2	0.800137	-0.0325237	5	5	P1P2	0.867762	-0.0847298	5	5	P1P2	0.678125	-0.185005	5	5
ARPP21	ENST00000187397.4	0.117161	0.0574166	5	5	ENST00000187397.4	0.409459	0.0748786	5	5	ENST00000187397.4	0.180517	0.384734	5	5
ARR3	P1P2	0.0687637	0.082979	5	5	P1P2	0.332655	-0.260747	5	5	P1P2	0.646443	-0.179748	5	5
ARRB1	P1P2	0.365711	-0.0456624	5	5	P1P2	0.922992	-0.275396	5	5	P1P2	0.846121	-0.459766	5	5
ARRB2	P1P2	0.363494	-0.0572076	5	5	P1P2	0.869102	-0.0591344	5	5	P1P2	0.580398	-0.166892	5	5
ARRDC1	P1P2	0.536132	0.0262974	5	5	P1P2	0.462861	-0.289566	5	5	P1P2	0.509035	-0.317657	5	5
ARRDC2	P2	0.527879	0.0237926	5	5	P1	0.197988	-0.369364	5	5	P2	0.139241	0.292603	5	5
ARRDC3	P1P2	0.440562	0.0171667	5	5	P1P2	0.0422735	-0.414004	5	5	P1P2	0.0738096	-0.58988	5	5
ARRDC4	P1P2	0.387885	-0.0288387	5	5	P1P2	0.197395	-0.00778526	5	5	P1P2	0.241881	-0.0632602	5	5
ARRDC5	P1P2	0.26957	0.0369073	5	5	P1P2	0.897335	0.191623	5	5	P1P2	0.558165	0.126751	5	5
ARSA	P1P2	0.875431	-0.0130998	5	5	P1P2	0.0658872	0.2464	5	5	P1P2	0.0546848	0.318251	5	5
ARSB	P1P2	0.923531	0.0209339	5	5	P1P2	0.625242	-0.155441	5	5	P1P2	0.877812	-0.26382	5	5
ARSD	P1P2	0.979936	0.00701183	5	5	P1P2	0.247273	0.0932459	5	5	P1P2	0.242558	0.148084	5	5
ARSE	P1P2	0.248661	0.059552	4	4	P1P2	0.654744	0.11233	4	4	P1P2	0.220509	0.256805	3	3
ARSF	P1P2	0.812469	-0.00277854	5	5	P1P2	0.662486	0.0909203	5	5	P1P2	0.490355	0.0889661	5	5
ARSG	ENST00000448504.2	0.786565	0.0111816	5	5	ENST00000448504.2	0.217016	0.146063	5	5	ENST00000448504.2	0.254965	0.259209	5	5
ARSH	ENST00000381130.2	0.182011	-0.0228543	5	5	ENST00000381130.2	0.104709	-0.613452	5	5	ENST00000381130.2	0.0267891	-0.896332	5	5
ARSI	P1P2	0.64535	-0.0964583	5	5	P1P2	0.0134674	0.33144	4	4	P1P2	0.110622	-0.0647812	5	5
ARSJ	P1P2	0.373313	0.0231354	5	5	P1P2	0.232293	0.192233	5	5	P1P2	0.138121	0.317834	5	5
ARSK	P1P2	0.0445807	-0.0711247	5	5	P1P2	0.365065	-0.518389	5	5	P1P2	0.248363	-0.872289	5	5
ART1	P1P2	0.729739	-0.0384424	4	4	P1P2	0.371893	-0.312162	4	4	P1P2	0.655392	-0.607363	4	4
ART3	P2	0.0668704	-0.0994274	5	5	P2	0.724887	-0.304905	4	4	P2	0.351925	-1.09538	5	5
ART4	P1P2	0.0880157	-0.0666129	5	5	P1P2	0.174736	0.25992	5	5	P1P2	0.355413	0.136319	5	5
ART5	P1P2	0.809219	-0.00644252	5	5	P1P2	0.930436	0.00518946	5	5	P1P2	0.951766	-0.0128028	5	5
ARTN	P1	0.0578207	-0.0508978	4	4	P2	0.667169	0.0961283	4	4	P2	0.709498	0.0747306	4	4
ARV1	P1P2	0.764409	0.00315999	5	5	P1P2	0.492161	-0.439789	5	5	P1P2	0.44256	-0.59792	5	5
ARVCF	P1	0.882704	-0.0251102	5	5	P1	0.0764098	0.371323	5	5	P1	0.047307	0.448918	5	5
ARX	P1	0.192094	0.0294055	5	5	P1	0.461565	-0.136385	5	5	P2	0.468949	0.225026	5	5
AS3MT	P1P2	0.0819483	0.0333652	5	5	P1P2	0.349936	0.12738	5	5	P1P2	0.195446	0.313038	5	5
ASAH1	P1P2	0.891975	-0.0259259	5	5	P1P2	0.803272	-0.098603	5	5	P1P2	0.661599	-0.181337	5	5
ASAH2	ENST00000395526.4	0.413728	-0.0463277	5	5	ENST00000395526.4	0.143652	0.00621524	5	5	ENST00000395526.4	0.15837	-0.098904	5	5
ASAH2B	P1P2	0.926528	-0.0186435	5	5	P1P2	0.554764	0.0658679	5	5	P1P2	0.652488	0.0573157	5	5
ASAP1	P1P2	0.421917	0.0117151	5	5	P1P2	0.889254	-0.0489302	5	5	P1P2	0.580398	-0.0835686	5	5
ASAP2	P1P2	0.586687	-0.039136	5	5	P1P2	0.107564	-0.406264	5	5	P1P2	0.0686743	-0.615058	5	5
ASAP3	P1P2	0.950535	0.000745148	5	5	P1P2	0.773775	-0.106719	5	5	P1P2	0.782562	-0.183462	5	5
ASB1	P1P2	0.0686361	0.0881505	5	5	P1P2	0.537772	0.0190874	5	5	P1P2	0.156151	0.14853	5	5
ASB10	P1P2	0.515893	-0.0149896	5	5	P1P2	0.853041	-0.137461	5	5	P1P2	0.955781	-0.296631	5	5
ASB11	P1	0.596824	-0.0196968	5	5	P1	0.014057	-0.620834	5	5	P1	0.00736206	-0.954532	5	5
ASB12	ENST00000362002.2	0.0954355	0.0435621	5	5	ENST00000396130.2	0.0677877	-0.497752	5	5	ENST00000362002.2	0.0235653	0.458552	5	5
ASB13	P1P2	0.835961	-0.00418687	5	5	P1P2	0.554764	-0.0321535	5	5	P1P2	0.478282	-0.266957	5	5
ASB14	P1P2	0.860259	-0.00359253	5	5	P1P2	0.346435	-0.309566	5	5	P1P2	0.359363	-0.389772	5	5
ASB15	P1P2	0.814746	-0.00990878	5	5	P1P2	0.400332	-0.246631	5	5	P1P2	0.677594	-0.221347	4	4
ASB16	P1P2	0.146515	0.0444144	5	5	P1P2	0.0336994	0.340197	5	5	P1P2	0.0192097	0.588675	5	5
ASB17	P1P2	0.154606	0.0380596	5	5	P1P2	0.971126	0.00797535	5	5	P1P2	0.530833	0.126304	5	5
ASB18	P1P2	0.677555	0.00684336	5	5	P1P2	0.495387	-0.040793	5	5	P1P2	0.607141	-0.0653823	5	5
ASB2	P1P2	0.0513874	-0.00208927	5	5	P1P2	0.118391	-0.385653	4	4	P1P2	0.45362	-0.372419	5	5
ASB3	P1P2	0.536685	0.0505636	5	5	P1P2	0.157802	-0.279266	5	5	P1P2	0.313381	-0.353613	5	5
ASB4	P1P2	0.466313	0.0225712	5	5	P1P2	0.837707	0.0374181	5	5	P1P2	0.570656	0.071922	5	5
ASB5	P1P2	0.245959	0.00113332	5	5	P1P2	0.850789	0.0226685	4	4	P1P2	0.761992	0.185471	5	5
ASB6	P1P2	0.680318	-0.0493346	5	5	P1P2	0.0586053	-0.39051	5	5	P1P2	0.0592833	-0.683135	5	5
ASB7	P1P2	0.543059	-0.0681461	5	5	P1P2	0.126642	0.162938	5	5	P1P2	0.227331	0.156635	5	5
ASB8	P1P2	0.632468	-0.184854	5	5	P1P2	0.272955	-0.1206	4	4	P1P2	0.129517	-0.664844	5	5
ASB9	P1P2	0.868828	-0.0123713	5	5	P1P2	0.112684	-0.285119	5	5	P1P2	0.117546	-0.436855	5	5
ASCC1	P1P2	0.134554	0.0464765	5	5	P1P2	0.33308	0.125457	5	5	P1P2	0.123982	0.280058	5	5
ASCC2	P1P2	0.760895	-0.0100283	5	5	P1P2	0.0662637	-0.678022	5	5	P1P2	0.0319652	-0.941455	5	5
ASCC3	P1P2	0.152432	-0.072534	5	5	P1P2	0.0129949	0.286088	5	5	P1P2	0.0489233	0.25918	5	5
ASCL1	P1P2	0.168148	-0.159827	5	5	P1P2	0.731326	0.0564693	4	4	P1P2	0.557036	-0.383121	5	5
ASCL2	P1P2	0.958548	-0.0110268	5	5	P1P2	0.235303	0.187845	5	5	P1P2	0.301437	0.185872	5	5
ASCL3	P1P2	0.588708	0.0218747	5	5	P1P2	0.737524	-0.0646524	5	5	P1P2	0.842176	-0.0109479	5	5
ASCL4	ENST00000342331.4	0.227368	-0.0271792	5	5	ENST00000342331.4	0.116599	-0.558063	5	5	ENST00000342331.4	0.0885009	-0.859986	5	5
ASCL5	P1P2	0.664111	0.0191457	5	5	P1P2	0.399379	-0.145269	5	5	P1P2	0.56553	-0.233523	5	5
ASF1A	P1P2	0.228986	0.0296935	5	5	P1P2	0.581319	0.0673751	5	5	P1P2	0.314997	0.224254	5	5
ASF1B	P1P2	0.603237	-0.0199444	5	5	P1P2	0.428079	0.0568872	5	5	P1P2	0.401779	0.0836348	5	5
ASGR1	P1P2	0.574343	-0.0294434	5	5	P1P2	0.961621	0.1257	5	5	P1P2	0.979892	-0.142307	5	5
ASGR2	P1P2	0.619106	-0.0347942	5	5	P1P2	0.555335	-0.171305	5	5	P1P2	0.749538	-0.410597	5	5
ASH1L	P1P2	0.607333	-0.0180966	5	5	P1P2	0.227665	-0.13658	5	5	P1P2	0.245277	-0.247286	5	5
ASH2L	P1P2	0.549471	0.0334147	5	5	P1P2	0.749117	-0.452122	5	5	P1P2	0.969173	-0.633888	5	5
ASIC1	P1P2	0.214098	-0.0512521	5	5	P1P2	0.793406	-0.332333	5	5	P1P2	0.766157	-0.53694	5	5
ASIC2	ENST00000359872.6	0.419257	0.0171303	5	5	ENST00000359872.6	0.6594	-0.0681621	5	5	ENST00000359872.6	0.832332	-0.0372604	5	5
ASIC3	P1P2	0.0106704	-0.172814	4	4	P1P2	0.950438	0.0636412	3	3	P1P2	0.314972	-0.217717	4	4
ASIC4	P1P2	0.415166	-0.0232305	5	5	P1P2	0.640397	0.0545157	5	5	P1P2	0.756556	-0.0748511	5	5
ASIC5	P1P2	0.817025	0.0249848	5	5	P1P2	0.159311	-0.124286	5	5	P1P2	0.197191	-0.401663	5	5
ASIP	P1P2	0.941192	-0.0115173	5	5	P1P2	0.791765	-0.0529679	5	5	P1P2	0.745719	-0.0723305	5	5
ASL	P1P2	0.55115	0.0196476	5	5	P1P2	0.495926	0.0885755	5	5	P1P2	0.385936	0.146103	5	5
ASMT	P1P2	0.75388	0.00334542	5	5	P1P2	0.823096	0.0545189	5	5	P1P2	0.709761	0.0828461	5	5
ASMTL	P1P2	0.385586	-0.00805861	5	5	P1P2	0.982673	-0.0664762	5	5	P1P2	0.717281	-0.174326	5	5
ASNA1	P1P2	0.215959	-0.0611674	5	5	P1P2	0.502416	-0.0730483	5	5	P1P2	0.478282	-0.273996	5	5
ASNS	P1P2	0.000120393	-0.404721	5	5	P1P2	0.444135	-0.0350722	5	5	P1P2	0.00127722	-1.30059	5	5
ASNSD1	P1P2	0.700398	0.0121493	5	5	P1P2	0.688005	0.0224399	5	5	P1P2	0.624279	0.0978249	5	5
ASPA	P1P2	0.806253	0.00530798	3	3	P1P2	0.580329	0.349055	4	4	P1P2	0.503523	0.293652	4	4
ASPDH	P1P2	0.00807167	-0.120422	5	5	P1P2	0.944947	-0.0289152	4	4	P1P2	0.196026	-0.354469	5	5
ASPG	P2	0.292206	0.0273407	4	4	P2	0.494359	0.0933084	4	4	P2	0.331538	0.16797	4	4
ASPH	P1P2	0.606454	-0.0609205	5	5	P1P2	0.434561	0.0792534	5	5	P1P2	0.517154	-0.0531493	5	5
ASPHD1	P1P2	0.954541	0.0107087	5	5	P1P2	0.13533	0.248847	5	5	P1P2	0.158122	0.23512	5	5
ASPHD2	P1P2	0.596243	0.00942467	5	5	P1P2	0.070524	0.0179693	5	5	P1P2	0.0485389	-0.00879288	5	5
ASPM	P1P2	0.00663869	-0.0794915	5	5	P1P2	0.423625	0.132635	5	5	P1P2	0.846121	0.0148371	5	5
ASPN	P1P2	0.583517	-0.0242559	5	5	P1P2	0.31717	0.209101	5	5	P1P2	0.363341	0.192509	5	5
ASPRV1	ENST00000320256.4	0.0655095	-0.0619886	5	5	ENST00000320256.4	0.429073	0.120247	5	5	ENST00000320256.4	0.867885	-0.0550802	5	5
ASPSCR1	P1P2	0.870148	-0.00767339	5	5	P1P2	0.313475	0.189653	5	5	P1P2	0.298694	0.176524	5	5
ASRGL1	P1P2	0.975924	0.0266868	5	5	P1P2	0.549639	0.0764568	5	5	P1P2	0.695118	0.0660039	5	5
ASS1	P1P2	0.0210066	0.0526707	5	5	P1P2	0.566813	-0.0975134	5	5	P1P2	0.265275	-0.046901	5	5
ASTE1	P1P2	0.287413	0.0287108	5	5	P1P2	0.733673	-0.0694369	5	5	P1P2	0.471014	-0.099281	5	5
ASTL	ENST00000342380.2	0.4658	-0.0280834	5	5	ENST00000342380.2	0.951443	-0.0581634	5	5	ENST00000342380.2	0.840862	-0.150397	5	5
ASTN1	P1P2	0.91987	-0.0111454	5	5	P1P2	0.443628	0.0740445	5	5	P1P2	0.466889	0.13649	5	5
ASTN2	P1P2	0.275431	0.0376318	5	5	P1P2	0.0482161	-0.304614	5	5	P1P2	0.108572	-0.417453	5	5
ASUN	P1P2	0.437873	-0.089583	4	4	P1P2	0.0401619	0.356076	4	4	P1P2	0.238534	0.287027	4	4
ASXL1	P1P2	0.129817	-0.0396967	5	5	P1P2	0.00916874	-0.338066	5	5	P1P2	0.00766307	-0.534458	5	5
ASXL2	P1P2	0.561275	-0.0467554	5	5	P1P2	0.392271	-0.108671	5	5	P1P2	0.438577	-0.217852	5	5
ASXL3	P1P2	0.973222	-0.000743907	3	3	P1P2	0.299804	0.116337	3	3	P1P2	0.298017	0.162601	3	3
ASZ1	P1P2	0.3953	-0.0366006	5	5	P1P2	0.821108	-0.190557	5	5	P1P2	0.583854	-0.292908	5	5
ATAD1	P1P2	0.92453	-0.024733	5	5	P1P2	0.488412	-0.272142	5	5	P1P2	0.400837	-0.36956	5	5
ATAD2	P1P2	0.909894	-0.0403108	5	5	P1P2	0.311843	-0.221101	5	5	P1P2	0.333551	-0.379591	5	5
ATAD2B	P1P2	0.13521	-0.0540421	5	5	P1P2	0.233259	-0.206699	4	4	P1P2	0.0674059	-0.58282	5	5
ATAD3A	P1P2	0.888662	0.00547601	5	5	P1P2	0.526034	-0.104831	5	5	P1P2	0.469465	-0.231581	5	5
ATAD3B	P1	0.305244	0.0232976	5	5	P1	0.473569	-0.189618	5	5	P1	0.617162	-0.228413	5	5
ATAD3C	P1P2	0.767929	-0.0218196	5	5	P1P2	0.513331	-0.396506	5	5	P1P2	0.398955	-0.634161	5	5
ATAD5	P1P2	0.0520171	-0.0567759	4	4	P1P2	0.167844	-0.394813	4	4	P1P2	0.0692766	-0.667727	4	4
ATAT1	P1P2	0.979936	-0.0208041	5	5	P1P2	0.375987	-0.100859	5	5	P1P2	0.331873	-0.14784	5	5
ATCAY	P1P2	0.744347	0.0338498	5	5	P1P2	0.24623	0.115824	5	5	P1P2	0.148217	0.304847	5	5
ATE1	P1P2	0.173648	0.0475685	5	5	P1P2	0.0689495	-0.337778	5	5	P1P2	0.161366	-0.407539	5	5
ATF1	P1P2	0.0111895	-0.0614124	5	5	P1P2	0.872455	0.0359184	5	5	P1P2	0.439074	-0.21624	5	5
ATF2	P1P2	0.618942	0.0283213	4	4	P1P2	0.594761	-0.300153	4	4	P1P2	0.606971	-0.371022	4	4
ATF3	P1P2	0.150044	0.0295875	5	5	P1P2	0.34274	-0.166221	5	5	P1P2	0.525339	-0.149975	5	5
ATF4	P1P2	0.0117789	-0.188806	5	5	P1P2	0.437879	-0.0873162	4	4	P1P2	0.0526019	-0.739094	5	5
ATF5	P1P2	0.00476379	-0.611188	5	5	P1P2	0.365467	-0.170766	2	2	P1P2	0.00341782	-1.43642	5	5
ATF6	P1P2	0.227368	0.0470458	5	5	P1P2	0.868097	0.0595953	5	5	P1P2	0.471014	0.132571	5	5
ATF6B	P1P2	0.633961	0.0022531	5	5	P1P2	0.590693	0.0464579	5	5	P1P2	0.561558	0.107725	5	5
ATF7	P1P2	0.898606	0.00916029	5	5	P1P2	0.951443	-0.0990874	5	5	P1P2	0.695428	-0.17244	5	5
ATF7IP	P1	0.097113	-0.0630619	5	5	P2	0.3918	-0.036478	5	5	P2	0.378159	-0.0269874	5	5
ATF7IP2	P1P2	0.777552	-0.00931653	5	5	P1P2	0.0254589	-0.388153	5	5	P1P2	0.0389198	-0.615936	5	5
ATG10	P1P2	0.334178	-0.0362635	5	5	P1P2	0.0359716	0.311858	5	5	P1P2	0.0599657	0.407534	5	5
ATG12	P1P2	0.864212	-0.0101896	5	5	P1P2	0.0130572	0.285796	5	5	P1P2	0.01723	0.434949	5	5
ATG13	P1P2	0.277651	0.0369641	5	5	P1P2	0.840369	-0.14867	5	5	P1P2	0.768724	-0.12874	5	5
ATG14	P1P2	0.58813	-0.0408332	5	5	P1P2	0.484146	0.0347649	5	5	P1P2	0.504196	-0.069223	5	5
ATG16L1	P1P2	0.27728	-0.0324944	5	5	P1P2	0.0111899	0.524564	5	5	P1P2	0.0102207	0.622845	5	5
ATG16L2	P1P2	0.330416	-0.0313358	5	5	P1P2	0.0283951	0.518851	5	5	P1P2	0.0491649	0.701012	5	5
ATG2A	P1P2	0.651378	-0.0441867	5	5	P1P2	0.246591	0.0924753	4	4	P1P2	0.510114	-0.326757	5	5
ATG2B	P1P2	0.940525	-0.0172801	5	5	P1P2	0.343824	-0.118248	5	5	P1P2	0.381806	-0.229376	5	5
ATG3	P1P2	0.579495	0.0133212	5	5	P1P2	0.093803	0.253107	5	5	P1P2	0.0625238	0.380686	5	5
ATG4A	P1P2	0.530074	0.00994437	5	5	P1P2	0.389919	0.0599913	5	5	P1P2	0.282588	0.204005	5	5
ATG4B	P1P2	0.761533	0.00409102	5	5	P1P2	0.0184228	0.444087	5	5	P1P2	0.0203175	0.676188	5	5
ATG4C	P1P2	0.233232	-0.103905	5	5	P1P2	0.922985	0.0063646	4	4	P1P2	0.426753	-0.229111	5	5
ATG4D	P1P2	0.306432	-0.0283259	5	5	P1P2	0.293079	0.0774373	5	5	P1P2	0.419942	0.0915574	5	5
ATG5	P1P2	0.843825	-0.0141814	5	5	P1P2	0.000218427	0.558067	5	5	P1P2	0.000285989	0.838598	5	5
ATG7	P1P2	0.647156	-0.0098419	5	5	P1P2	0.00104039	0.379487	5	5	P1P2	0.00105103	0.522483	5	5
ATG9A	P1P2	0.34606	-0.0266711	5	5	P1P2	0.192118	-0.225667	5	5	P1P2	0.0888945	-0.353862	5	5
ATG9B	P1P2	0.967903	-0.0359658	5	5	P1P2	0.012779	-0.460042	5	5	P1P2	0.0248066	-0.686675	5	5
ATHL1	P1P2	0.0574845	0.0844171	5	5	P1P2	0.531607	-0.145644	5	5	P1P2	0.769366	-0.117137	5	5
ATIC	P1P2	0.0063747	-0.294492	5	5	P1P2	0.0689495	0.232333	5	5	P1P2	0.275499	-0.432813	5	5
ATL1	P1P2	0.472492	-0.0957787	5	5	P1P2	0.306109	0.10325	4	4	P1P2	0.846121	-0.232305	5	5
ATL2	P1P2	0.228015	-0.0747834	5	5	P1P2	0.706273	-0.133119	5	5	P1P2	0.453114	-0.477985	5	5
ATL3	P1P2	0.0681911	-0.0722242	5	5	P1P2	0.0546306	-0.625295	5	5	P1P2	0.0135122	-0.994755	5	5
ATM	P1P2	0.376924	-0.0461893	5	5	P1P2	0.128024	-0.354215	5	5	P1P2	0.118534	-0.663726	5	5
ATMIN	P1P2	0.926528	-0.00500541	5	5	P1P2	0.501873	0.0829226	5	5	P1P2	0.571798	0.102409	5	5
ATN1	P1P2	0.801433	-0.0135816	5	5	P1P2	0.857051	-0.0634246	5	5	P1P2	0.99933	-0.0794976	5	5
ATOH1	P1P2	0.81377	-0.0354817	5	5	P1P2	0.082389	-0.514479	5	5	P1P2	0.0540005	-0.764514	5	5
ATOH7	P1P2	0.640544	-0.00928746	5	5	P1P2	0.23868	0.129022	5	5	P1P2	0.279962	0.177777	5	5
ATOH8	P1P2	0.226885	-0.0229245	5	5	P1P2	0.835046	-0.0556359	5	5	P1P2	0.691087	-0.182751	5	5
ATOX1	P1P2	0.225117	-0.0615389	5	5	P1P2	0.536648	0.0523747	5	5	P1P2	0.872846	-0.164892	5	5
ATP10A	P1P2	0.154606	0.0267536	5	5	P1P2	0.921302	-0.140371	5	5	P1P2	0.482725	-0.188567	5	5
ATP10B	P1P2	0.549471	0.0229276	5	5	P1P2	0.252178	-0.36662	5	5	P1P2	0.37589	-0.514974	5	5
ATP10D	P1P2	0.330416	0.0440976	5	5	P1P2	0.62947	0.094735	5	5	P1P2	0.389166	0.174155	5	5
ATP11A	P1P2	0.676329	0.0083151	5	5	P1P2	0.657551	0.0784516	5	5	P1P2	0.560426	0.14259	5	5
ATP11B	P1P2	0.830074	-0.124377	5	5	P1P2	0.118167	-0.402791	4	4	P1P2	0.0753135	-0.786987	5	5
ATP11C	ENST00000361648.2	0.11027	0.0718582	5	5	ENST00000361648.2	0.062457	-0.27482	5	5	ENST00000361648.2	0.242897	-0.294581	5	5
ATP12A	P1P2	0.0545752	-0.109309	5	5	P1P2	0.00642099	0.387927	4	4	P1P2	0.0839627	0.147513	5	5
ATP13A1	P1P2	0.529525	-0.0134928	5	5	P1P2	0.514429	0.0766958	5	5	P1P2	0.626064	0.0737617	5	5
ATP13A2	P1P2	0.460689	-0.0260649	5	5	P1P2	0.63462	-0.422772	5	5	P1P2	0.47646	-0.617704	5	5
ATP13A3	P1P2	0.320721	-0.0426112	5	5	P1P2	0.336495	-0.0156825	5	5	P1P2	0.819899	-0.0188239	5	5
ATP13A4	P1P2	0.370171	-0.196722	5	5	P1P2	0.615369	-0.0584261	4	4	P1P2	0.326046	-0.286816	5	5
ATP13A5	P1P2	0.828113	-0.00704008	5	5	P1P2	0.444091	-0.379253	4	4	P1P2	0.731295	-0.246884	4	4
ATP1A1	P1P2	0.0238162	-0.285516	5	5	P1P2	0.555796	-0.0178635	4	4	P1P2	0.554219	-0.601051	5	5
ATP1A2	P2	0.255995	-0.0525656	5	5	P2	0.519386	-0.138382	5	5	P2	0.402723	-0.357845	5	5
ATP1A3	P1P2	0.179281	-0.155204	5	5	P1P2	0.125749	0.329353	4	4	P1P2	0.611848	0.0100796	5	5
ATP1A4	P1	0.120031	0.0423171	5	5	P1	0.0734871	0.104984	5	5	P1	0.0365965	0.498784	5	5
ATP1B1	P1P2	0.167631	-0.0584012	5	5	P1P2	0.454342	-0.230995	5	5	P1P2	0.269807	-0.433026	5	5
ATP1B2	P1P2	0.199056	-0.0576288	3	3	P1P2	0.516652	0.130448	3	3	P1P2	0.725138	0.0435915	3	3
ATP1B3	P1P2	0.749558	-0.020068	4	4	P1P2	0.722745	-0.00135913	4	4	P1P2	0.717206	-0.0557288	4	4
ATP1B4	P1P2	0.521868	0.0606463	5	5	P1P2	0.171112	-0.697653	5	5	P1P2	0.428221	-0.703423	5	5
ATP2A1	P1P2	0.166858	0.0483447	5	5	P1P2	0.419934	-0.436488	5	5	P1P2	0.636219	-0.459586	5	5
ATP2A2	P1P2	0.191523	0.0561864	5	5	P1P2	0.886562	-0.0674111	5	5	P1P2	0.595446	0.073177	5	5
ATP2A3	P1P2	0.364824	-0.0534677	5	5	P1P2	0.153095	0.252995	5	5	P1P2	0.502054	0.178701	5	5
ATP2B1	P1P2	0.709401	-0.000732439	4	4	P1P2	0.954048	-0.0739302	4	4	P1P2	0.734831	-0.142251	4	4
ATP2B2	P1	0.286275	-0.000880451	5	5	P2	0.380134	0.0823292	5	5	P2	0.419458	0.130799	5	5
ATP2B3	P1P2	0.884027	-0.0028823	5	5	P1P2	0.809867	-0.0880839	5	5	P1P2	0.812722	-0.094787	5	5
ATP2B4	P1P2	0.00604183	-0.0936642	4	4	P1P2	0.65922	-0.202777	4	4	P1P2	0.26234	-0.520434	4	4
ATP2C1	P1P2	0.475079	-0.023202	5	5	P1P2	0.101203	0.241662	5	5	P1P2	0.139016	0.1396	5	5
ATP2C2	P1P2	0.0522964	-0.0446563	5	5	P1P2	0.155711	0.177282	4	4	P1P2	0.634123	-0.283534	5	5
ATP4A	P1	0.13653	0.0238207	5	5	P2	0.226028	-0.163548	5	5	P2	0.360686	-0.224307	5	5
ATP4B	P1P2	0.604476	0.0476757	4	4	P1P2	0.235507	-0.351579	4	4	P1P2	0.662659	-0.17407	3	3
ATP5A1	P1	0.123159	-0.0582096	5	5	P1	0.430067	0.0708735	5	5	P1	0.548885	-0.0340742	5	5
ATP5B	P1P2	0.189819	-0.0996924	5	5	P1P2	0.0003515	0.620172	5	5	P1P2	0.000360841	0.66563	5	5
ATP5C1	P1P2	0.0733529	-0.151798	5	5	P1P2	0.261255	0.088183	4	4	P1P2	0.844148	-0.420678	5	5
ATP5D	P1P2	0.773378	-0.0202758	5	5	P1P2	0.137798	0.295781	5	5	P1P2	0.134365	0.338426	5	5
ATP5E	P1P2	0.199041	0.0364583	5	5	P1P2	0.752348	-0.0310606	5	5	P1P2	0.985924	0.0231085	5	5
ATP5F1	P1P2	0.190386	-0.270097	5	5	P1P2	0.0734294	0.335569	4	4	P1P2	0.953773	-0.492144	5	5
ATP5G1	P1P2	0.387885	-0.0476904	5	5	P1P2	0.515529	-0.148446	5	5	P1P2	0.347165	-0.294006	5	5
ATP5G2	P1P2	0.461199	0.0357079	5	5	P1P2	0.474621	-0.0351807	5	5	P1P2	0.366899	0.0443765	5	5
ATP5G3	P1P2	0.296239	0.058369	5	5	P1P2	0.0137437	-1.09956	5	5	P1P2	0.0185498	-1.47229	5	5
ATP5H	P1P2	0.00178181	-0.141419	5	5	P1P2	0.456914	0.165562	5	5	P1P2	0.996648	-0.395294	5	5
ATP5I	P1P2	0.000480212	-0.231592	5	5	P1P2	0.219372	0.181826	4	4	P1P2	0.211874	-0.591529	5	5
ATP5J	P1P2	0.0590431	0.0436234	5	5	P1P2	0.201572	-0.589065	5	5	P1P2	0.360245	-0.778483	5	5
ATP5J2	P1P2	0.0462068	-0.0820751	5	5	P1P2	0.00153596	0.384168	5	5	P1P2	0.00854855	0.41534	5	5
ATP5J2-PTCD1	P2	0.0249305	-0.0816183	5	5	P2	0.000952919	0.52498	5	5	P2	0.00311244	0.662889	5	5
ATP5L	P1P2	0.483935	-0.0427188	5	5	P1P2	0.152362	0.0290701	5	5	P1P2	0.302224	0.0198823	5	5
ATP5L2	ENST00000505920.1	0.630978	-0.0206794	5	5	ENST00000505920.1	0.644057	-0.060428	5	5	ENST00000505920.1	0.697913	-0.167887	5	5
ATP5O	P1P2	0.596243	-0.0523041	5	5	P1P2	0.175549	0.155959	5	5	P1P2	0.376796	0.211777	5	5
ATP5S	P1P2	0.370865	-0.0714557	4	4	P1P2	0.133705	-0.616978	4	4	P1P2	0.175923	-1.07567	4	4
ATP5SL	P1P2	0.109525	-0.0411694	5	5	P1P2	0.453315	-0.14367	5	5	P1P2	0.768724	-0.302215	5	5
ATP6AP1	P1P2	0.0184904	-0.460609	5	5	P1P2	0.735564	-0.0188844	3	3	P1P2	0.0337184	-1.75505	5	5
ATP6AP1L	P1P2	0.0138768	-0.0886442	5	5	P1P2	0.581319	0.111507	5	5	P1P2	0.741271	-0.119307	5	5
ATP6AP2	P1P2	0.0146743	-0.296184	5	5	P1P2	0.228439	0.354482	4	4	P1P2	0.515796	-0.487556	5	5
ATP6V0A1	P1P2	0.659856	-0.0139679	5	5	P1P2	0.00462228	0.378163	5	5	P1P2	0.00445745	0.524672	5	5
ATP6V0A2	P1P2	0.255294	-0.0344378	5	5	P1P2	0.00201681	-0.71413	5	5	P1P2	0.00159292	-1.08304	5	5
ATP6V0A4	P2	0.739279	0.00658819	5	5	P1	0.179381	0.184574	5	5	P1	0.150588	0.295109	5	5
ATP6V0B	P1P2	0.431672	-0.0253268	5	5	P1P2	0.652017	0.101212	5	5	P1P2	0.761032	0.0529979	5	5
ATP6V0C	P1P2	0.000114562	-0.545245	5	5	P1P2	0.015759	0.734312	2	2	P1P2	0.0610595	-1.56668	5	5
ATP6V0D1	P1P2	0.108783	-0.122491	5	5	P1P2	0.31614	-0.38457	5	5	P1P2	0.154929	-0.787792	5	5
ATP6V0D2	P1P2	0.307623	0.0104431	5	5	P1P2	0.475674	0.109133	5	5	P1P2	0.330619	0.19227	5	5
ATP6V0E1	P1P2	0.271941	0.0176401	5	5	P1P2	0.000282201	0.4895	5	5	P1P2	0.000241265	0.77397	5	5
ATP6V0E2	P1P2	0.0887203	-0.225719	5	5	P1P2	0.660255	-0.0416791	4	4	P1P2	0.478543	-0.648816	5	5
ATP6V1A	P1P2	0.0264864	-0.611978	5	5	P1P2	0.0177246	-1.10486	2	2	P1P2	0.000276826	-1.52999	5	5
ATP6V1B1	P1P2	0.588708	-0.0174189	5	5	P1P2	0.585997	-0.0634838	5	5	P1P2	0.717281	-0.133373	5	5
ATP6V1B2	P1P2	0.000119572	-0.534043	5	5	P1P2	0.0949016	-1.00486	1	1	P1P2	0.000240078	-1.71039	5	5
ATP6V1C1	P1P2	0.000168336	-0.349708	5	5	P1P2	0.0325033	-0.73756	2	2	P1P2	0.000235384	-1.75786	5	5
ATP6V1C2	P1P2	0.489185	-0.0335476	5	5	P1P2	0.323807	-0.257224	5	5	P1P2	0.235188	-0.518866	5	5
ATP6V1D	P1P2	0.188125	-0.0563838	5	5	P1P2	0.0167213	-0.845524	5	5	P1P2	0.0173879	-1.37084	5	5
ATP6V1E1	P1P2	0.0112163	-0.176951	5	5	P1P2	0.352136	-0.513966	5	5	P1P2	0.195736	-1.37478	5	5
ATP6V1E2	P1P2	0.160769	0.03724	5	5	P1P2	0.233293	0.226909	5	5	P1P2	0.111753	0.416344	5	5
ATP6V1F	P1P2	0.3508	-0.0639911	5	5	P1P2	0.0820888	-0.446404	5	5	P1P2	0.113084	-0.858549	5	5
ATP6V1G1	P1P2	0.0491242	-0.203875	5	5	P1P2	0.298983	-0.10304	5	5	P1P2	0.0814341	-0.736326	5	5
ATP6V1G2	P1P2	0.463241	-0.0478372	5	5	P1P2	0.915556	0.0260909	5	5	P1P2	0.729875	-0.0994215	5	5
ATP6V1G3	P1P2	0.149096	0.0505954	5	5	P1P2	0.644668	0.0461154	5	5	P1P2	0.268533	0.199157	5	5
ATP6V1H	P1P2	0.000430767	-0.174499	5	5	P1P2	0.00067667	-1.13844	4	4	P1P2	0.000118783	-1.95465	5	5
ATP7A	P1P2	0.0736226	-0.101339	5	5	P1P2	0.33864	0.0916919	5	5	P1P2	0.985924	-0.14993	5	5
ATP7B	P1P2	0.143968	-0.0525272	5	5	P1P2	0.548503	0.0594101	5	5	P1P2	0.848095	-0.0861822	5	5
ATP8A1	P1P2	0.960553	-0.0227093	5	5	P1P2	0.310622	0.0422669	5	5	P1P2	0.385936	0.086198	5	5
ATP8A2	P1P2	0.480277	0.0051002	5	5	P1P2	0.621627	-0.101467	5	5	P1P2	0.93171	-0.108107	5	5
ATP8B1	P1P2	0.400916	-0.016595	5	5	P1P2	0.109817	0.310838	5	5	P1P2	0.145177	0.319934	5	5
ATP8B2	P1	0.27249	0.0428717	5	5	P1	0.363714	-0.0866649	5	5	P2	0.496186	-0.135608	5	5
ATP8B3	P1P2	0.376019	0.0262402	5	5	P1P2	0.65386	0.0943574	5	5	P1P2	0.388241	0.126077	5	5
ATP8B4	P1P2	0.667988	-0.00775173	4	4	P1P2	0.412991	-0.212905	4	4	P1P2	0.494279	-0.33277	4	4
ATP9A	P1P2	0.0685087	-0.089215	5	5	P1P2	0.863742	-0.117343	5	5	P1P2	0.377704	-0.250637	5	5
ATP9B	P1P2	0.633961	0.0189787	5	5	P1P2	0.503502	-0.132321	5	5	P1P2	0.662208	-0.174628	5	5
ATPAF1	P1P2	0.849405	0.0258585	5	5	P1P2	0.518283	0.105021	5	5	P1P2	0.716026	0.148569	5	5
ATPAF2	P1P2	0.481321	-0.138443	5	5	P1P2	0.784945	0.0177945	4	4	P1P2	0.754001	-0.315582	5	5
ATPIF1	P1P2	0.987961	-0.0147148	5	5	P1P2	0.369137	-0.482109	5	5	P1P2	0.202793	-0.651237	5	5
ATR	P1P2	0.00368542	-0.358687	5	5	P1P2	0.5542	-0.0649758	4	4	P1P2	0.00516139	-1.2499	5	5
ATRAID	P1P2	0.980605	-0.000616097	5	5	P1P2	0.98607	-0.0117538	5	5	P1P2	0.956451	-0.0376667	5	5
ATRIP	P1P2	0.000801146	-0.227328	5	5	P1P2	0.934498	0.195205	5	5	P1P2	0.477761	-0.791253	5	5
ATRN	P1P2	0.648319	0.0306199	4	4	P1P2	0.799626	0.0694757	4	4	P1P2	0.704609	0.121067	4	4
ATRNL1	P1P2	0.277651	0.0336856	5	5	P1P2	0.833716	-0.0362666	5	5	P1P2	0.9237	-0.0103988	5	5
ATRX	P1P2	0.935857	0.00193544	5	5	P1P2	0.507312	0.0920494	5	5	P1P2	0.500984	0.111382	5	5
ATXN1	P1P2	0.34864	-0.0345513	5	5	P1P2	0.16134	-0.201508	5	5	P1P2	0.129198	-0.405111	5	5
ATXN10	P1P2	0.837271	-0.0101067	5	5	P1P2	0.397476	0.105568	5	5	P1P2	0.47724	0.144527	5	5
ATXN1L	P1P2	0.878175	-0.00425194	4	4	P1P2	0.224054	0.210263	4	4	P1P2	0.164226	0.308666	4	4
ATXN2	P1P2	0.526784	-0.0376594	5	5	P1P2	0.681746	-0.0652644	5	5	P1P2	0.580973	-0.211482	5	5
ATXN2L	P1P2	0.938858	-0.0851619	5	5	P1P2	0.0321864	-0.513251	4	4	P1P2	0.0244044	-1.06708	5	5
ATXN3	P1P2	0.319701	0.0290491	5	5	P1P2	0.729188	0.0369544	5	5	P1P2	0.470498	0.206065	5	5
ATXN3L	P1P2	0.966722	0.00354031	4	4	P1P2	0.582941	0.0680454	4	4	P1P2	0.576462	0.134271	4	4
ATXN7	ENST00000398590.3	0.275062	-0.182003	5	5	ENST00000398590.3	0.181294	-0.28516	4	4	ENST00000398590.3	0.0901632	-0.602571	5	5
ATXN7L1	P1P2	0.746716	-0.00649455	4	4	P1P2	0.925254	-0.107331	4	4	P1P2	0.908743	-0.170482	4	4
ATXN7L2	P1P2	0.0545752	-0.0651655	5	5	P1P2	0.636138	-0.0709447	5	5	P1P2	0.95712	-0.398441	5	5
ATXN7L3	P1P2	0.166087	-0.0569312	5	5	P1P2	0.230136	-0.246061	5	5	P1P2	0.223793	-0.501531	5	5
ATXN7L3B	P1P2	0.828767	0.0130732	5	5	P1P2	0.201572	0.149833	5	5	P1P2	0.101896	0.345738	5	5
AUH	P1P2	0.783343	0.00958978	5	5	P1P2	0.995583	-0.0195306	5	5	P1P2	0.709761	-0.0834295	5	5
AUNIP	P1P2	0.868828	0.0209537	5	5	P1P2	0.517731	-0.0721598	5	5	P1P2	0.72735	-0.110549	5	5
AUP1	P1P2	0.779481	-0.00204277	5	5	P1P2	0.77182	0.0855144	5	5	P1P2	0.757195	0.136997	5	5
AURKA	P1P2	0.00553776	-0.512494	5	5	P1P2	0.184563	-0.234485	2	2	P1P2	0.000806865	-1.40067	5	5
AURKAIP1	P1P2	0.834652	-0.00846683	5	5	P1P2	0.329266	-0.234552	5	5	P1P2	0.446564	-0.440142	5	5
AURKB	P1P2	0.000184857	-0.535592	5	5	P1P2	0.584921	-0.0996806	1	1	P1P2	0.000503347	-1.65006	5	5
AURKC	P1P2	0.666243	-0.0125842	5	5	P1P2	0.910827	-0.144189	5	5	P1P2	0.951097	-0.345621	5	5
AUTS2	P1P2	0.864212	-0.00978692	5	5	P1P2	0.992185	-0.0342595	5	5	P1P2	0.919697	-0.0553092	5	5
AVEN	P1P2	0.857625	0.000451232	5	5	P1P2	0.0667685	0.224259	5	5	P1P2	0.0620521	0.34298	5	5
AVIL	P1P2	0.939858	0.00343625	5	5	P1P2	0.10978	-0.312489	4	4	P1P2	0.127721	-0.627543	5	5
AVL9	P1P2	0.0763637	-0.0549628	5	5	P1P2	0.0292994	-0.54103	5	5	P1P2	0.0223535	-0.921017	5	5
AVP	P1P2	0.559864	-0.0422084	5	5	P1P2	0.724713	-0.0152419	5	5	P1P2	0.771293	-0.13298	5	5
AVPI1	P1P2	0.980605	-0.00251361	5	5	P1P2	0.396526	0.199044	5	5	P1P2	0.401308	0.178909	5	5
AVPR1A	P1P2	0.568075	-0.000628767	5	5	P1P2	0.0306858	-0.718477	5	5	P1P2	0.0735388	-1.07591	5	5
AVPR1B	P1P2	0.99398	0.0100784	5	5	P1P2	0.164938	0.107454	5	5	P1P2	0.140594	0.153465	5	5
AVPR2	P1P2	0.0158005	0.0717623	5	5	P1P2	0.0265422	0.389964	5	5	P1P2	0.00700072	0.697416	5	5
AWAT1	P1P2	0.515351	0.0293319	5	5	P1P2	0.595996	-0.0984291	5	5	P1P2	0.406038	0.10217	5	5
AWAT2	P1P2	0.0846353	-0.0732844	5	5	P1P2	0.915556	-0.101635	5	5	P1P2	0.626064	-0.271996	5	5
AXDND1	P1P2	0.284008	-0.0657153	5	5	P1P2	0.0893825	0.270813	5	5	P1P2	0.239188	0.115436	5	5
AXIN1	P1P2	0.204071	0.0470815	5	5	P1P2	0.717063	-0.136158	5	5	P1P2	0.417042	-0.152737	5	5
AXIN2	P2	0.195255	0.0263057	5	5	P1	0.0685604	0.20505	5	5	P1	0.030387	0.331384	5	5
AXL	P1P2	0.530074	-0.0392151	5	5	P1P2	0.574335	-0.184607	5	5	P1P2	0.295192	-0.215269	5	5
AZGP1	P1P2	0.559017	0.0429425	5	5	P1P2	0.447183	-0.490292	5	5	P1P2	0.510654	-0.55135	5	5
AZI1	P1P2	0.560146	0.0211495	5	5	P1P2	0.284561	-0.187501	5	5	P1P2	0.346304	-0.224997	5	5
AZI2	P1P2	0.41086	0.0193814	5	5	P1P2	0.494311	-0.367577	5	5	P1P2	0.591377	-0.447149	5	5
AZIN1	P1P2	0.309728	0.017282	4	4	P1P2	0.117719	-0.34542	4	4	P1P2	0.23816	-0.392919	4	4
AZU1	P1	0.42483	0.0308415	5	5	P1	0.592458	0.050314	5	5	P1	0.391019	0.14417	5	5
B2M	P1	0.155336	-0.0206051	5	5	P1	0.162618	0.305262	5	5	P1	0.120529	0.360314	5	5
B3GALNT1	P1P2	0.720375	-0.00130116	5	5	P1P2	0.976559	-0.0151403	5	5	P1P2	0.943071	-0.0143604	5	5
B3GALNT2	P1P2	0.399039	0.0321418	5	5	P1P2	0.43381	-0.392406	5	5	P1P2	0.548046	-0.219585	5	5
B3GALT1	P1P2	0.275062	-0.0194972	5	5	P1P2	0.511686	-0.0251115	5	5	P1P2	0.859959	-0.0232917	5	5
B3GALT2	P1P2	0.321948	0.0226294	5	5	P1P2	0.833716	0.0535478	5	5	P1P2	0.682127	0.11634	5	5
B3GALT4	P1P2	0.794313	-0.00431063	5	5	P1P2	0.362366	0.108573	5	5	P1P2	0.37363	0.150592	5	5
B3GALT5	ENST00000343118.4,ENST00000398714.2	0.12194	-0.0602446	5	5	ENST00000343118.4,ENST00000398714.2	0.620425	-0.302572	5	5	ENST00000343118.4,ENST00000398714.2	0.415597	-0.522395	5	5
B3GALT6	P1P2	0.318073	-0.0394842	5	5	P1P2	0.569701	0.0703381	5	5	P1P2	0.673825	-0.0057862	5	5
B3GALTL	P1P2	0.805973	0.00442396	5	5	P1P2	0.178829	-0.267764	5	5	P1P2	0.150946	-0.531567	5	5
B3GAT1	P1P2	0.653796	0.024276	5	5	P1P2	0.416751	0.0826159	5	5	P1P2	0.328535	0.190185	5	5
B3GAT2	P1P2	0.312417	-0.0634705	5	5	P1P2	0.707105	-0.394019	4	4	P1P2	0.225396	-0.847781	5	5
B3GAT3	P1P2	0.473008	0.0138849	5	5	P1P2	0.493773	0.143284	5	5	P1P2	0.366676	0.216914	5	5
B3GNT1	P1P2	0.892637	0.00610074	5	5	P1P2	0.772472	0.203066	5	5	P1P2	0.778693	0.333643	5	5
B3GNT2	P1P2	0.812469	0.0179543	5	5	P1P2	0.589517	0.0225183	5	5	P1P2	0.45362	0.0354105	5	5
B3GNT3	P1P2	0.991974	-0.00416366	5	5	P1P2	0.0747283	0.228739	5	5	P1P2	0.0627607	0.316503	5	5
B3GNT4	P1P2	0.616154	-0.0250412	5	5	P1P2	0.53049	-0.142574	5	5	P1P2	0.690468	-0.273022	5	5
B3GNT5	P1P2	0.0110563	-0.115151	5	5	P1P2	0.892283	-0.246267	5	5	P1P2	0.482987	-0.57652	5	5
B3GNT6	P1P2	0.650774	0.00874386	5	5	P1P2	0.746536	-0.00271618	5	5	P1P2	0.534143	-0.0105799	5	5
B3GNT7	P1P2	0.634558	0.0182334	5	5	P1P2	0.148496	-0.259478	5	5	P1P2	0.303406	-0.307023	5	5
B3GNT8	P1P2	0.643546	0.00950568	5	5	P1P2	0.519939	-0.104434	5	5	P1P2	0.493531	-0.106394	5	5
B3GNT9	P1P2	0.894626	-0.00138477	5	5	P1P2	0.083295	-0.575729	5	5	P1P2	0.116956	-0.882499	5	5
B3GNTL1	P1	0.657429	0.0182214	5	5	P2	0.0436756	0.222255	5	5	P2	0.0483476	0.363463	5	5
B4GALNT1	P1P2	0.0252571	-0.0749485	5	5	P1P2	0.546802	-0.142894	5	5	P1P2	0.215276	-0.30441	5	5
B4GALNT2	P1P2	0.3974	0.0418008	5	5	P1P2	0.00397966	-0.694524	4	4	P1P2	0.0296863	-0.964225	5	5
B4GALNT3	P1P2	0.7885	-0.0174268	5	5	P1P2	0.272474	0.0942669	5	5	P1P2	0.235188	0.0944132	5	5
B4GALNT4	P1P2	0.152192	-0.0477516	5	5	P1P2	0.371868	0.0793145	5	5	P1P2	0.678125	-0.00102266	5	5
B4GALT1	P1P2	0.963225	0.037704	5	5	P1P2	0.414799	0.113617	5	5	P1P2	0.330619	0.224238	5	5
B4GALT2	P1P2	0.0861586	-0.0462943	5	5	P1P2	0.078122	0.156188	5	5	P1P2	0.188013	0.165956	5	5
B4GALT3	P1P2	0.546679	0.0217652	5	5	P1P2	0.537491	-0.225145	5	5	P1P2	0.399895	-0.282681	5	5
B4GALT4	P1P2	0.269934	-0.0405501	5	5	P1P2	0.73175	0.138596	5	5	P1P2	0.965154	0.0513706	5	5
B4GALT5	P1P2	0.7969	-0.0223084	5	5	P1P2	0.0461307	0.232103	5	5	P1P2	0.0727314	0.316001	5	5
B4GALT6	P1P2	0.684932	-0.0147333	5	5	P1P2	0.21575	0.185795	5	5	P1P2	0.266358	0.166634	5	5
B4GALT7	P1P2	0.50512	-0.100837	5	5	P1P2	0.00189328	-0.681976	5	5	P1P2	0.00389332	-1.24232	5	5
B9D1	P1P2	0.568075	0.00925747	5	5	P1P2	0.594816	-0.109884	5	5	P1P2	0.579822	-0.141431	5	5
B9D2	P1P2	0.361726	0.0258645	5	5	P1P2	0.0804534	-0.207845	5	5	P1P2	0.142757	-0.286318	5	5
BAALC	P1P2	0.415166	0.0287544	5	5	P1P2	0.715154	-0.156854	5	5	P1P2	0.680587	-0.0896434	5	5
BAAT	P2	0.568075	0.0177937	5	5	P1	0.288025	0.137361	5	5	P1	0.304592	0.191447	5	5
BABAM1	P1P2	0.375342	0.0180849	5	5	P1P2	0.780304	-0.148632	5	5	P1P2	0.537463	-0.186059	5	5
BACE1	P1P2	0.126662	0.0285202	5	5	P1P2	0.304164	-0.192968	5	5	P1P2	0.547486	-0.146375	5	5
BACE2	P1P2	0.479756	-0.074382	5	5	P1P2	0.401287	-0.338784	5	5	P1P2	0.335233	-0.547562	5	5
BACH1	P1P2	0.838253	0.0115488	5	5	P1P2	0.383843	0.172618	5	5	P1P2	0.272551	0.224909	5	5
BACH2	P1P2	0.0728161	0.0717317	5	5	P1P2	0.935853	-0.0132238	5	5	P1P2	0.362454	0.16506	5	5
BAD	P1P2	0.376924	0.0235742	5	5	P1P2	0.234632	0.180861	5	5	P1P2	0.129836	0.295723	5	5
BAG1	P1P2	0.0573745	-0.0710767	5	5	P1P2	0.427831	-0.039485	5	5	P1P2	0.679971	-0.21881	5	5
BAG2	P1P2	0.00604256	-0.173335	5	5	P1P2	0.862378	-0.125015	4	4	P1P2	0.0627607	-1.01032	5	5
BAG3	P1P2	0.989967	0.0118086	5	5	P1P2	0.319234	0.283295	5	5	P1P2	0.190562	0.625289	5	5
BAG4	P1P2	0.555358	-0.0180894	5	5	P1P2	0.173118	0.261031	5	5	P1P2	0.246645	0.348881	5	5
BAG5	P1P2	0.0389461	-0.0887592	5	5	P1P2	0.62675	-0.31648	5	5	P1P2	0.365562	-0.595291	5	5
BAG6	P1P2	0.223678	-0.0397672	5	5	P1P2	0.392643	-0.287233	4	4	P1P2	0.345874	-0.584469	5	5
BAGE	P1P2	0.834652	0.00527121	5	5	P1P2	0.291517	0.142292	5	5	P1P2	0.267081	0.218856	5	5
BAGE3	P1P2	0.703506	0.0116851	5	5	P1P2	0.399855	0.119913	5	5	P1P2	0.358483	0.191253	5	5
BAGE4	P1P2	0.703506	0.0116851	5	5	P1P2	0.399855	0.119913	5	5	P1P2	0.358483	0.191253	5	5
BAGE5	P1P2	0.703506	0.0116851	5	5	P1P2	0.399855	0.119913	5	5	P1P2	0.358483	0.191253	5	5
BAHCC1	P1P2	0.983614	-0.0288847	5	5	P1P2	0.85037	-0.186356	5	5	P1P2	0.974867	-0.2836	5	5
BAHD1	P1P2	0.044759	0.0814207	5	5	P1P2	0.647114	-0.0670623	5	5	P1P2	0.654913	0.147931	5	5
BAI1	P1P2	0.264871	0.0312375	5	5	P1P2	0.628865	0.0595736	5	5	P1P2	0.385475	0.172225	5	5
BAI2	P1P2	0.103745	-0.133471	1	1	P1P2	0.102889	0.456293	1	1	P1P2	0.21943	0.33085	1	1
BAI3	P1P2	0.990636	0.00608082	5	5	P1P2	0.118195	0.247091	5	5	P1P2	0.0947189	0.331871	5	5
BAIAP2	P1P2	0.885351	-0.00229417	5	5	P1P2	0.446674	0.074355	5	5	P1P2	0.355413	0.061572	5	5
BAIAP2L1	P1P2	0.637548	0.00241149	5	5	P1P2	0.245883	-0.131358	5	5	P1P2	0.261866	-0.212075	5	5
BAIAP2L2	P2	0.280631	-0.0435499	5	5	P2	0.101915	0.172434	5	5	P2	0.139241	0.0950599	5	5
BAIAP3	P1P2	0.46273	-0.0669236	5	5	P1P2	0.72216	0.123607	5	5	P1P2	0.931043	0.00169703	5	5
BAK1	P1P2	0.709113	-0.00827599	5	5	P1P2	0.573754	0.0673534	5	5	P1P2	0.660381	0.0931669	5	5
BAMBI	P1P2	0.299065	-0.040329	3	3	P1P2	0.223919	0.131844	3	3	P1P2	0.550605	0.0880459	3	3
BANF1	P1P2	0.221453	-0.0488893	5	5	P1P2	0.0973611	0.2502	5	5	P1P2	0.187169	0.273031	5	5
BANF2	P1P2	0.0787587	0.0535364	5	5	P1P2	0.11153	0.248705	5	5	P1P2	0.02931	0.447806	5	5
BANK1	P1P2	0.47615	0.0445523	4	4	P1P2	0.828454	0.0287386	4	4	P1P2	0.414503	0.0855215	4	4
BANP	P1P2	0.251115	-0.150384	5	5	P1P2	0.468852	0.0140993	5	5	P1P2	0.872515	-0.257573	5	5
BAP1	P1P2	0.30564	-0.0652302	5	5	P1P2	0.0157754	0.372732	5	5	P1P2	0.0243512	0.390263	5	5
BARD1	P1P2	0.0196474	-0.140808	5	5	P1P2	0.322972	-0.128818	5	5	P1P2	0.0451918	-0.490641	5	5
BARHL1	P1P2	0.423857	-0.0241607	5	5	P1P2	0.660017	-0.298858	5	5	P1P2	0.532486	-0.62766	5	5
BARHL2	P1P2	0.10264	-0.0610065	5	5	P1P2	0.471994	0.109568	5	5	P1P2	0.982573	-0.0521711	5	5
BARX1	P1P2	0.658035	0.00865896	5	5	P1P2	0.267666	0.0889931	5	5	P1P2	0.160613	0.110781	5	5
BARX2	P1P2	0.0202718	-0.0834963	5	5	P1P2	0.191973	-0.459018	5	5	P1P2	0.0717985	-1.09874	5	5
BASP1	P1P2	0.30564	0.0381509	5	5	P1P2	0.566237	-0.0529533	5	5	P1P2	0.923032	-0.0784201	5	5
BATF	P1P2	0.387885	0.0134923	5	5	P1P2	0.289962	0.171304	5	5	P1P2	0.198361	0.338767	5	5
BATF2	P1P2	0.821586	-0.00745058	5	5	P1P2	0.429073	0.181801	5	5	P1P2	0.419942	0.24504	5	5
BATF3	P1P2	0.145353	-0.129075	5	5	P1P2	0.24932	0.131848	4	4	P1P2	0.972522	-0.401046	5	5
BAX	P1P2	0.349935	0.0187255	5	5	P1P2	0.0958232	0.254113	5	5	P1P2	0.0417032	0.36231	5	5
BAZ1A	P1P2	0.176046	0.0380319	5	5	P1P2	0.553053	-0.224203	5	5	P1P2	0.759112	-0.109049	5	5
BAZ1B	P1P2	0.70164	-0.0189208	5	5	P1P2	0.917583	-0.0900047	5	5	P1P2	0.690468	-0.0958909	5	5
BAZ2A	P2	0.396699	0.0203739	5	5	P2	0.250945	-0.245432	5	5	P1	0.236184	0.113437	5	5
BAZ2B	P1P2	0.480799	-0.0438383	5	5	P1P2	0.0343461	-0.540094	5	5	P1P2	0.0364459	-0.896052	5	5
BBC3	P1P2	0.74752	0.0180717	5	5	P1P2	0.778344	0.0314885	5	5	P1P2	0.644031	0.0777865	5	5
BBIP1	P1P2	0.431426	0.0111276	5	5	P1P2	0.317994	0.140207	5	5	P1P2	0.253216	0.207359	5	5
BBOX1	P1	0.0295992	-0.104786	5	5	P1	0.0788451	-0.528943	3	3	P1	0.00449876	-1.27672	5	5
BBS1	P1P2	0.62503	0.0159543	5	5	P1P2	0.668056	0.141517	5	5	P1P2	0.412715	0.135708	5	5
BBS10	P1P2	0.7885	0.0341154	5	5	P1P2	0.830726	-0.0949184	5	5	P1P2	0.900382	-0.0339778	5	5
BBS12	P1P2	0.255294	-0.0514793	5	5	P1P2	0.357006	-0.076456	5	5	P1P2	0.318652	-0.237438	5	5
BBS2	P1P2	0.99398	-0.0077904	5	5	P1P2	0.563933	-0.0146634	5	5	P1P2	0.795821	-0.0779147	5	5
BBS4	P1P2	0.881381	0.00432144	5	5	P1P2	0.53721	-0.00425424	5	5	P1P2	0.458698	-0.00663868	5	5
BBS5	P1P2	0.714292	0.0271644	4	4	P1P2	0.507691	-0.0837226	4	4	P1P2	0.75688	-0.112508	4	4
BBS7	P1P2	0.27654	-0.0505442	5	5	P1P2	0.453315	0.0905302	5	5	P1P2	0.594864	0.0388987	5	5
BBS9	P1P2	0.0488353	-0.0744799	5	5	P1P2	0.476201	-0.0121326	5	5	P1P2	0.945077	-0.0958556	5	5
BBX	P1P2	0.198894	0.0431263	5	5	P1P2	0.223102	0.0762908	5	5	P1P2	0.094057	0.155356	5	5
BCAM	P1P2	0.0931261	0.0211626	5	5	P1P2	0.0650154	-0.484648	5	5	P1P2	0.0958025	-0.592454	5	5
BCAN	P1P2	0.214098	-0.0542929	5	5	P1P2	0.727909	0.123242	5	5	P1P2	0.889086	-0.112388	5	5
BCAP29	P1P2	0.658035	-0.0300712	5	5	P1P2	0.00384008	0.48047	5	5	P1P2	0.0125894	0.702375	5	5
BCAP31	P1P2	0.919205	-0.0281517	5	5	P1P2	0.215908	-0.204323	5	5	P1P2	0.133711	-0.385275	5	5
BCAR1	P1	0.0438737	-0.0746994	5	5	P1	0.0706565	0.221803	5	5	P2	0.27624	0.206237	5	5
BCAR3	P1	0.187002	-0.0732703	5	5	P2	0.647198	0.097149	4	4	P1	0.558637	0.1788	4	4
BCAS1	ENST00000395961.3	0.0907017	0.0314007	5	5	ENST00000395961.3	0.365516	0.0479194	5	5	ENST00000395961.3	0.154199	0.254899	5	5
BCAS2	P1P2	0.0191256	-0.231337	5	5	P1P2	0.00458547	0.291061	5	5	P1P2	0.345015	-0.0701353	5	5
BCAS3	P1P2	0.974587	-0.00365718	5	5	P1P2	0.765313	0.038375	5	5	P1P2	0.757195	0.0593449	5	5
BCAS4	P1P2	0.450994	-0.0185698	4	4	P1P2	0.152956	-0.217512	4	4	P1P2	0.162523	-0.383925	4	4
BCAT1	P1P2	0.345631	-0.0252805	5	5	P1P2	0.912178	-0.002746	5	5	P1P2	0.709761	-0.140383	5	5
BCAT2	P1P2	0.444547	0.0232055	5	5	P1P2	0.0648916	0.279563	5	5	P1P2	0.0276078	0.40567	5	5
BCCIP	P1P2	0.0130869	-0.304918	5	5	P1P2	0.260022	-0.329668	5	5	P1P2	0.0516865	-1.31397	5	5
BCDIN3D	P1P2	0.896947	-0.0114202	5	5	P1P2	0.6724	-0.233207	5	5	P1P2	0.642225	-0.343115	5	5
BCHE	P1P2	0.170633	0.0370367	4	4	P1P2	0.973027	0.0126629	4	4	P1P2	0.669362	0.104679	4	4
BCKDHA	P1	0.382838	0.00534411	5	5	P2	0.264736	0.216903	5	5	P2	0.317431	0.341953	5	5
BCKDHB	P1P2	0.409907	0.0326382	5	5	P1P2	0.542277	0.0620109	5	5	P1P2	0.339889	0.120349	5	5
BCKDK	P1P2	0.459162	-0.032981	5	5	P1P2	0.138704	0.312134	5	5	P1P2	0.259197	0.165107	5	5
BCL10	P1P2	0.714111	-0.0379828	5	5	P1P2	0.584241	0.0440657	5	5	P1P2	0.864251	0.029861	5	5
BCL11A	P1P2	0.320109	0.0332065	5	5	P1P2	0.298191	0.202411	5	5	P1P2	0.171397	0.363136	5	5
BCL11B	P1P2	0.810519	0.00659361	5	5	P1P2	0.760767	-0.0280292	5	5	P1P2	0.834954	-0.0290794	5	5
BCL2	P1P2	0.953873	0.0122038	5	5	P1P2	0.10263	0.17851	5	5	P1P2	0.0950513	0.281663	5	5
BCL2A1	P1P2	0.844482	0.00994124	5	5	P1P2	0.246925	0.151531	5	5	P1P2	0.219032	0.208938	5	5
BCL2L1	P1	0.00639092	0.054995	5	5	P2	0.0973611	0.154259	5	5	P2	0.0685466	0.255861	5	5
BCL2L10	P1P2	0.882042	0.0147472	5	5	P1P2	0.495926	-0.212989	5	5	P1P2	0.440069	-0.230872	5	5
BCL2L11	P2	0.047412	0.0506783	5	5	P1	0.410911	0.0771932	5	5	P1	0.285231	0.209419	5	5
BCL2L12	P1P2	0.962557	-0.00387535	5	5	P1P2	0.485743	0.0640887	5	5	P1P2	0.462271	0.102313	5	5
BCL2L13	P1P2	0.463241	-0.0167771	5	5	P1P2	0.189519	0.180948	5	5	P1P2	0.271085	0.206838	5	5
BCL2L14	P1	0.715362	-0.0100454	5	5	P1	0.280366	0.136787	5	5	P1	0.314188	0.181687	5	5
BCL2L15	P1P2	0.761533	-0.0061329	5	5	P1P2	0.471469	0.101459	5	5	P1P2	0.480893	0.0716867	5	5
BCL2L2	P1P2	0.523504	0.0173859	5	5	P1P2	0.371412	0.122162	5	5	P1P2	0.274022	0.293326	5	5
BCL2L2-PABPN1	P1P2	0.557327	0.0152521	5	5	P1P2	0.581903	0.10268	5	5	P1P2	0.479848	0.209095	5	5
BCL3	P1P2	0.297403	0.0451901	5	5	P1P2	0.0550608	0.255399	5	5	P1P2	0.0200467	0.36862	5	5
BCL6	P1P2	0.864212	0.00820562	5	5	P1P2	0.563358	0.0935672	5	5	P1P2	0.544693	0.120693	5	5
BCL6B	P1P2	0.575486	0.0461143	5	5	P1P2	0.219884	-0.251388	5	5	P1P2	0.260974	-0.428522	5	5
BCL7A	P1P2	0.936524	-0.000561541	5	5	P1P2	0.411881	0.0329085	5	5	P1P2	0.38778	0.0650855	5	5
BCL7B	P1P2	0.905908	0.0106559	5	5	P1P2	0.251473	0.140706	5	5	P1P2	0.22188	0.240925	5	5
BCL7C	P1P2	0.0347841	-0.07025	5	5	P1P2	0.232127	-0.102231	5	5	P1P2	0.46586	-0.30981	5	5
BCL9	P1P2	0.928859	0.00394901	5	5	P1P2	0.500248	0.0407204	5	5	P1P2	0.469465	0.0437609	5	5
BCL9L	P1P2	0.291612	-0.0632239	5	5	P1P2	0.234632	0.190907	5	5	P1P2	0.405089	0.165833	5	5
BCLAF1	P1P2	0.00100357	-0.169027	5	5	P1P2	0.60905	-0.39613	5	5	P1P2	0.0896857	-1.10258	5	5
BCMO1	P1P2	0.202879	0.0214516	5	5	P1P2	0.806568	-0.0225078	5	5	P1P2	0.872515	0.00899924	5	5
BCO2	P1P2	0.839236	-0.00734217	5	5	P1P2	0.0728049	0.277455	5	5	P1P2	0.0689303	0.319359	5	5
BCOR	P1P2	0.11677	0.0514224	5	5	P1P2	0.62826	-0.110819	5	5	P1P2	0.932378	-0.0432083	5	5
BCORL1	P1P2	0.220662	-0.0507016	5	5	P1P2	0.475674	-0.330148	5	5	P1P2	0.335233	-0.52624	5	5
BCR	P1P2	0.75197	-0.0134166	5	5	P1P2	0.37461	0.120618	5	5	P1P2	0.409369	0.131383	5	5
BCS1L	P1P2	0.000786711	-0.240994	5	5	P1P2	0.00473505	0.343398	4	4	P1P2	0.789346	-0.126914	5	5
BDH1	P2	0.815072	-0.00891572	5	5	P2	0.449733	-0.454248	5	5	P2	0.327289	-0.859798	5	5
BDH2	P1P2	0.0841826	-0.0612541	5	5	P1P2	0.654744	0.111694	4	4	P1P2	0.594573	-0.432797	5	5
BDKRB1	P1P2	0.493408	-0.0515566	5	5	P1P2	0.969089	0.188399	5	5	P1P2	0.910366	0.14265	5	5
BDKRB2	P1P2	0.0292247	-0.106493	5	5	P1P2	0.973027	0.168997	4	4	P1P2	0.364228	-0.154114	5	5
BDNF	P1P2	0.7885	-0.00650816	5	5	P1P2	0.361469	0.120799	5	5	P1P2	0.425776	0.117482	5	5
BDP1	P1P2	0.000599064	-0.277203	5	5	P1P2	0.363804	0.112276	3	3	P1P2	0.0500428	-0.97752	5	5
BEAN1	P1P2	0.0958152	-0.0672515	4	4	P1P2	0.0900932	0.327196	4	4	P1P2	0.227853	0.174643	4	4
BECN1	P1P2	0.0694045	-0.0929682	5	5	P1P2	0.00211126	0.790029	5	5	P1P2	0.00572412	0.960044	5	5
BEGAIN	P1	0.120531	0.0367632	5	5	P2	0.687378	-0.290741	4	4	P1	0.66099	0.170413	5	5
BEND2	P1P2	0.905908	0.00398292	5	5	P1P2	0.652631	0.0627734	5	5	P1P2	0.630237	0.0928205	5	5
BEND3	P1P2	0.786565	-0.0118824	5	5	P1P2	0.94873	-0.12285	5	5	P1P2	0.832987	-0.232741	5	5
BEND4	P1P2	0.0372802	0.052684	4	4	P1P2	0.490553	-0.315451	5	5	P1P2	0.659773	-0.374651	5	5
BEND5	P1P2	0.184183	0.0381774	4	4	P1P2	0.408656	-0.124495	4	4	P1P2	0.734831	-0.136142	4	4
BEND6	P1P2	0.647758	-0.0108254	5	5	P1P2	0.588343	0.130102	5	5	P1P2	0.608317	0.15224	5	5
BEND7	P1P2	0.380101	0.0388949	5	5	P1P2	0.0637865	-0.52422	5	5	P1P2	0.29558	-0.806279	5	5
BEST1	P1	0.115021	0.0593756	5	5	P1	0.188372	-0.258572	5	5	P1	0.529732	-0.236024	5	5
BEST2	P1P2	0.439073	-0.107942	5	5	P1P2	0.938126	-0.0879834	4	4	P1P2	0.534143	-0.179205	5	5
BEST3	P1P2	0.709737	-0.0178446	5	5	P1P2	0.291493	0.135364	4	4	P1P2	0.572941	-0.0371981	5	5
BEST4	P1P2	0.55059	-0.100542	5	5	P1P2	0.123914	-0.623259	5	5	P1P2	0.133711	-1.16238	5	5
BET1	P1P2	0.0609249	-0.0899167	5	5	P1P2	0.196213	-0.680481	5	5	P1P2	0.134584	-1.40848	5	5
BET1L	P1P2	0.856309	-0.00288392	5	5	P1P2	0.0382936	0.238646	5	5	P1P2	0.0584953	0.408404	5	5
BEX1	P1P2	0.577202	-0.0118814	5	5	P1P2	0.334358	0.184825	5	5	P1P2	0.422367	0.246028	5	5
BEX2	P1P2	0.462219	-0.000694765	5	5	P1P2	0.973163	-0.211996	5	5	P1P2	0.769366	-0.252384	5	5
BEX4	P1P2	0.535028	-0.0318663	5	5	P1P2	0.486276	-0.142892	5	5	P1P2	0.427731	-0.296361	5	5
BEX5	P1P2	0.894626	-0.00764352	5	5	P1P2	0.724713	0.018773	5	5	P1P2	0.755278	0.0136747	5	5
BFAR	P1P2	0.873449	-0.00507	5	5	P1P2	0.0989186	-0.471455	5	5	P1P2	0.0671546	-0.620506	5	5
BFSP1	P1	0.0136196	-0.0665362	5	5	P2	0.0250696	0.36667	5	5	P2	0.015396	0.43799	5	5
BFSP2	P1P2	0.322563	-0.0362959	5	5	P1P2	0.597177	0.188641	5	5	P1P2	0.667701	0.144572	5	5
BGLAP	P1P2	0.000355353	-0.348572	5	5	P1P2	0.879252	0.00223196	4	4	P1P2	0.0131361	-0.799875	5	5
BGN	P1P2	0.984617	-0.0167539	5	5	P1P2	0.964336	-0.00198562	5	5	P1P2	0.983243	-0.071521	5	5
BHLHA15	P1P2	0.308817	-0.0874251	5	5	P1P2	0.569937	-0.145396	4	4	P1P2	0.913031	-0.923218	5	5
BHLHA9	P1P2	0.281004	-0.024987	5	5	P1P2	0.837041	0.0385758	5	5	P1P2	0.952435	-0.104184	5	5
BHLHB9	P1P2	0.419981	0.0281379	5	5	P1P2	0.988788	0.0498908	5	5	P1P2	0.620716	0.0634124	5	5
BHLHE22	P1P2	0.0412227	0.046931	5	5	P1P2	0.371412	-0.139244	5	5	P1P2	0.816635	-0.0814171	5	5
BHLHE23	P1P2	0.202879	0.0318678	5	5	P1P2	0.801955	0.0325173	5	5	P1P2	0.490091	0.0954134	5	5
BHLHE40	P1P2	0.14055	-0.0403775	5	5	P1P2	0.276213	0.247024	5	5	P1P2	0.287509	0.255212	5	5
BHLHE41	P1P2	0.851705	0.00299685	5	5	P1P2	0.398664	0.123009	5	5	P1P2	0.324806	0.163494	5	5
BHMT	P1P2	0.244937	0.060038	5	5	P1P2	0.632497	-0.102367	5	5	P1P2	0.778371	-0.167763	5	5
BHMT2	P1P2	0.361726	-0.0610865	5	5	P1P2	0.478313	-0.153516	5	5	P1P2	0.27624	-0.36355	5	5
BICC1	P1P2	0.56467	-0.0117463	5	5	P1P2	0.824422	-0.0305271	5	5	P1P2	0.903043	-0.0957314	5	5
BICD1	P1P2	0.525143	0.00997888	5	5	P1P2	0.970447	0.0113274	5	5	P1P2	0.885768	0.00506242	5	5
BICD2	P1P2	0.449556	-0.0939849	5	5	P1P2	0.6762	-0.0463598	4	4	P1P2	0.572369	-0.664624	5	5
BID	P1P2	0.427266	0.0260813	5	5	P1P2	0.117794	0.181594	5	5	P1P2	0.0646833	0.291707	5	5
BIK	P1P2	0.796253	0.004771	5	5	P1P2	0.356561	0.1238	5	5	P1P2	0.334812	0.195766	5	5
BIN1	P1P2	0.518604	0.0149403	5	5	P1P2	0.46416	0.0782333	5	5	P1P2	0.331455	0.168276	5	5
BIN2	P1P2	0.823217	-0.0192098	5	5	P1P2	0.0196397	-0.363546	5	5	P1P2	0.0290615	-0.597975	5	5
BIN3	P1P2	0.76345	-0.010055	5	5	P1P2	0.750409	0.0631784	5	5	P1P2	0.775151	0.0709282	5	5
BIRC2	P1P2	0.54056	0.0205064	5	5	P1P2	0.00949289	-0.52107	5	5	P1P2	0.0288455	-0.784877	5	5
BIRC3	P1P2	0.63695	0.0175497	5	5	P1P2	0.0365788	0.273731	5	5	P1P2	0.022902	0.428332	5	5
BIRC5	P1P2	0.000113195	-0.565383	5	5	P1P2	0.0300191	-0.703776	2	2	P1P2	0.000110514	-2.20026	5	5
BIRC6	P1P2	0.614974	-0.0218516	5	5	P1P2	0.737524	0.0438364	5	5	P1P2	0.834954	0.00553834	5	5
BIRC7	P1P2	0.54056	0.000846657	5	5	P1P2	0.661869	-0.127912	5	5	P1P2	0.771936	-0.15909	5	5
BIRC8	P1P2	0.0549983	0.0578293	5	5	P1P2	0.787503	-0.0719448	5	5	P1P2	0.621903	-0.00723186	5	5
BIVM	P2	0.60792	0.00612672	5	5	P2	0.174195	0.179424	5	5	P2	0.141729	0.283473	5	5
BIVM-ERCC5	ENST00000602836.1	0.138976	0.0475961	5	5	ENST00000602836.1	0.787503	-0.153967	5	5	ENST00000602836.1	0.929707	-0.030128	5	5
BLCAP	P1P2	0.270298	-0.00818039	5	5	P1P2	0.906439	-0.0922135	5	5	P1P2	1	-0.0368319	5	5
BLID	ENST00000560104.1	0.596243	0.0323014	5	5	ENST00000560104.1	0.124331	-0.323685	5	5	ENST00000560104.1	0.173777	-0.426332	5	5
BLK	P1P2	0.044226	-0.0618279	5	5	P1P2	0.0685604	0.373913	5	5	P1P2	0.140594	0.166801	5	5
BLM	P1P2	0.000753963	-0.221495	5	5	P1P2	0.825085	-0.0504546	5	5	P1P2	0.0376656	-0.745305	5	5
BLMH	P1P2	0.0295365	0.0624572	5	5	P1P2	0.693027	0.083016	5	5	P1P2	0.208511	0.233199	5	5
BLNK	P1P2	0.539452	0.0135547	5	5	P1P2	0.0788446	0.247971	5	5	P1P2	0.0364459	0.360669	5	5
BLOC1S1	P1P2	0.859271	-0.047235	5	5	P1P2	0.615624	-0.226776	5	5	P1P2	0.795173	-0.4644	5	5
BLOC1S2	P1P2	0.920536	-0.00271707	5	5	P1P2	0.764663	-0.0239285	5	5	P1P2	0.793877	-0.0604765	5	5
BLOC1S3	P1	0.678169	0.0129607	5	5	P1	0.038135	0.230494	5	5	P1	0.0397216	0.390784	5	5
BLOC1S4	P1P2	0.132816	0.0427376	5	5	P1P2	0.182714	0.229567	5	5	P1P2	0.0785389	0.525772	5	5
BLOC1S5	P1P2	0.86553	-0.0020042	5	5	P1P2	0.0440322	0.245202	5	5	P1P2	0.0359229	0.35933	5	5
BLOC1S6	P1P2	0.346489	0.0111359	5	5	P1P2	0.529374	0.134151	5	5	P1P2	0.364895	0.206237	5	5
BLVRA	P1	0.348209	0.0189425	5	5	P1	0.018936	0.313068	5	5	P1	0.0166874	0.498326	5	5
BLVRB	P1P2	0.0652645	-0.101842	5	5	P1P2	0.0527291	-0.478077	5	5	P1P2	0.00887069	-0.824939	5	5
BLZF1	P1P2	0.127917	-0.052902	5	5	P1P2	0.551914	0.14318	5	5	P1P2	0.985924	0.175592	5	5
BMF	P1P2	0.761533	-0.00610721	5	5	P1P2	0.490553	0.0966576	5	5	P1P2	0.565246	0.119238	5	5
BMI1	P1P2	0.748155	-0.0129355	5	5	P1P2	0.814491	0.0347822	5	5	P1P2	0.867224	-0.0125394	5	5
BMP1	P1P2	0.139649	0.05291	5	5	P1P2	0.250769	0.18972	5	5	P1P2	0.103311	0.407815	5	5
BMP10	P1P2	0.826356	-0.0496064	4	4	P1P2	0.65394	-0.0515374	3	3	P1P2	0.344805	-0.452329	4	4
BMP15	ENST00000252677.3	0.125934	-0.116731	5	5	ENST00000252677.3	0.33907	0.165353	5	5	ENST00000252677.3	0.844806	-0.112474	5	5
BMP2	P2	0.650774	-0.0125565	5	5	P1	0.191828	0.188605	5	5	P1	0.15837	0.274408	5	5
BMP2K	P1P2	0.0117649	-0.162628	5	5	P1P2	0.335639	-0.476555	5	5	P1P2	0.113276	-1.24334	5	5
BMP3	P1P2	0.656217	0.0162479	5	5	P1P2	0.711343	-0.0787623	5	5	P1P2	0.885104	-0.123516	5	5
BMP4	P1	0.262008	0.0325209	5	5	P1	0.0851312	0.235256	5	5	P1	0.0346795	0.356221	5	5
BMP5	P1P2	0.664111	-0.0321741	5	5	P1P2	0.871784	-0.11601	5	5	P1P2	0.686756	-0.310976	5	5
BMP6	P1P2	0.099501	-0.0488876	5	5	P1P2	0.615025	-0.515395	5	5	P1P2	0.371378	-0.840651	5	5
BMP7	P1P2	0.99398	0.00269716	5	5	P1P2	0.627656	0.090073	5	5	P1P2	0.571227	0.0796482	5	5
BMP8A	P1P2	0.00140745	0.123676	5	5	P1P2	0.578404	-0.348911	5	5	P1P2	0.643429	-0.276283	5	5
BMP8B	P1P2	0.300132	-0.0443612	5	5	P1P2	0.667436	-0.0247198	5	5	P1P2	0.975872	-0.0503868	5	5
BMPER	P1P2	0.639345	0.0155071	5	5	P1P2	0.717063	-0.0846855	5	5	P1P2	0.978552	-0.0503886	5	5
BMPR1A	P1P2	0.745616	-0.0285559	5	5	P1P2	0.781611	-0.228481	5	5	P1P2	0.786113	-0.390981	5	5
BMPR1B	P1P2	0.220346	-0.0502545	5	5	P1P2	0.398426	0.0823543	5	5	P1P2	0.604794	0.0214605	5	5
BMPR2	P1P2	0.614385	-0.00705767	5	5	P1P2	0.0850541	0.176713	5	5	P1P2	0.0977438	0.219762	5	5
BMS1	P1P2	0.00050332	-0.35927	5	5	P1P2	0.000500728	0.666201	5	5	P1P2	0.239859	0.246001	5	5
BMX	P1P2	0.882704	0.0207763	5	5	P1P2	0.466763	-0.113545	5	5	P1P2	0.472567	-0.241252	5	5
BNC1	P1P2	0.367491	-0.0372311	5	5	P1P2	0.0616229	0.220278	5	5	P1P2	0.135462	0.266213	5	5
BNC2	P1P2	0.158405	-0.101366	5	5	P1P2	0.268034	-0.193824	5	5	P1P2	0.0807023	-0.558795	5	5
BNIP1	P1P2	0.00403515	-0.287439	5	5	P1P2	0.557074	-0.135769	4	4	P1P2	0.0357008	-1.34398	5	5
BNIP2	P1P2	0.591022	-0.00805078	5	5	P1P2	0.824422	0.0563516	5	5	P1P2	0.911698	0.0428008	5	5
BNIP3	P1P2	0.499778	0.00481627	5	5	P1P2	0.937885	0.00269764	5	5	P1P2	0.745083	0.0059717	5	5
BNIP3L	P1P2	0.937191	-0.00816179	5	5	P1P2	0.326319	0.150686	5	5	P1P2	0.316618	0.170546	5	5
BNIPL	P1P2	0.805324	-0.0773033	5	5	P1P2	0.649938	0.0459889	4	4	P1P2	0.904041	-0.342255	5	5
BOC	P1P2	0.0683047	0.0913618	4	4	P1P2	0.879252	0.0178607	4	4	P1P2	0.59325	0.245454	4	4
BOD1	P1P2	0.589286	-0.0153276	5	5	P1P2	0.21105	0.188439	5	5	P1P2	0.259197	0.276469	5	5
BOD1L1	P1	0.147919	-0.0495719	5	5	P2	0.373695	0.310406	5	5	P2	0.521511	0.0836227	5	5
BOD1L2	P1P2	0.0658784	0.0541444	5	5	P1P2	0.424613	-0.00652422	5	5	P1P2	0.207449	0.081882	5	5
BOK	P1P2	0.686781	0.0158771	5	5	P1P2	0.330535	0.134098	5	5	P1P2	0.241881	0.182595	5	5
BOLA1	P2	0.469397	-0.0240324	5	5	P2	0.165977	-0.655752	5	5	P2	0.17929	-1.05106	5	5
BOLA2	ENST00000330978.3	0.758341	-0.0139083	5	5	ENST00000330978.3	0.277718	-0.175597	5	5	ENST00000330978.3	0.251128	-0.293683	5	5
BOLA2B	ENST00000305321.4	0.758341	-0.0139083	5	5	ENST00000305321.4	0.277718	-0.175597	5	5	ENST00000305321.4	0.251128	-0.293683	5	5
BOLA3	P1P2	0.486556	-0.0125257	5	5	P1P2	0.000421318	0.666802	5	5	P1P2	0.000458029	0.938793	5	5
BOLL	P1P2	0.895952	0.00641165	5	5	P1P2	0.330111	0.162434	5	5	P1P2	0.312575	0.216873	5	5
BOP1	P1	0.0469454	-0.399102	5	5	P2	0.311028	-0.251705	5	5	P2	0.305384	-0.420904	5	5
BORA	P1P2	0.000125858	-0.386203	5	5	P1P2	0.256474	0.170551	3	3	P1P2	0.00303697	-1.54778	5	5
BPGM	P1P2	0.559017	0.0132208	5	5	P1P2	0.755582	-0.006972	5	5	P1P2	0.905372	0.0247538	5	5
BPHL	P1P2	0.0541548	0.0789362	5	5	P1P2	0.573464	-0.0079439	5	5	P1P2	0.132734	0.066423	5	5
BPI	P1P2	0.744981	-0.0285909	5	5	P1P2	0.0510429	0.307452	4	4	P1P2	0.373179	0.0308483	5	5
BPIFA1	P2	0.117751	-0.106215	5	5	P2	0.300173	-0.128279	5	5	P1	0.772578	-0.198443	5	5
BPIFA2	P1P2	0.55171	-0.0572299	5	5	P1P2	0.966373	-0.375358	5	5	P1P2	0.838235	-0.626489	5	5
BPIFA3	P1P2	0.494996	0.0209535	5	5	P1P2	0.920287	-0.00608679	5	5	P1P2	0.752088	0.0703127	5	5
BPIFB1	P1P2	0.0262591	-0.156018	5	5	P1P2	0.202692	-0.45743	4	4	P1P2	0.0436364	-0.875127	5	5
BPIFB2	P1P2	0.35358	-0.0299414	4	4	P1P2	0.44807	-0.111882	4	4	P1P2	0.270628	-0.221917	4	4
BPIFB3	ENST00000375494.3	0.521868	0.0205105	5	5	ENST00000375494.3	0.958228	-0.302698	5	5	ENST00000375494.3	0.832987	-0.42576	5	5
BPIFB4	P1P2	0.961889	-0.0134299	5	5	P1P2	0.952121	-0.0555321	5	5	P1P2	0.991286	-0.151324	5	5
BPIFB6	P1P2	0.395533	0.0294469	5	5	P1P2	0.117195	-0.444158	5	5	P1P2	0.296745	-0.607048	5	5
BPIFC	P1P2	0.939525	-0.0292148	5	5	P1P2	0.788158	0.101869	5	5	P1P2	0.886431	0.168186	5	5
BPNT1	P1P2	0.211023	-0.12352	5	5	P1P2	0.192699	0.288039	5	5	P1P2	0.636219	0.0496197	5	5
BPTF	P1P2	0.0111227	-0.0827553	5	5	P1P2	0.021548	-0.581582	5	5	P1P2	0.00652161	-0.980102	5	5
BPY2	ENST00000331070.3,ENST00000382585.1	0.937858	0.00205234	5	5	ENST00000331070.3,ENST00000382585.1	0.621627	0.0269347	5	5	ENST00000331070.3,ENST00000382585.1	0.549726	0.0464706	5	5
BPY2B	ENST00000382392.1	0.937858	0.00205234	5	5	ENST00000382392.1	0.621627	0.0269347	5	5	ENST00000382392.1	0.549726	0.0464706	5	5
BPY2C	ENST00000382287.1	0.937858	0.00205234	5	5	ENST00000382287.1	0.621627	0.0269347	5	5	ENST00000382287.1	0.549726	0.0464706	5	5
BRAF	P1P2	0.113211	-0.0528674	4	4	P1P2	0.913913	-0.135602	4	4	P1P2	0.670731	-0.337095	4	4
BRAP	P1P2	0.630382	-0.00434305	5	5	P1P2	0.197099	-0.465354	5	5	P1P2	0.0830631	-0.627774	5	5
BRAT1	P1P2	0.945863	-0.000825673	5	5	P1P2	0.478313	0.118007	5	5	P1P2	0.486663	0.152172	5	5
BRCA1	P1P2	0.000135182	-0.416099	5	5	P1P2	0.696802	-0.207268	5	5	P1P2	0.00212981	-1.326	5	5
BRCA2	P1P2	0.00095107	-0.367376	5	5	P1P2	0.672089	0.0371148	5	5	P1P2	0.0483476	-0.91506	5	5
BRCC3	P1P2	0.86619	-0.0267394	5	5	P1P2	0.56739	0.0484086	5	5	P1P2	0.671373	0.0430411	5	5
BRD1	P1P2	0.585822	-0.00964258	5	5	P1P2	0.106267	0.190078	5	5	P1P2	0.132409	0.261287	5	5
BRD2	P1	0.0474381	-0.0916202	4	4	P2	0.0224355	0.311261	5	5	P2	0.0357008	0.385859	5	5
BRD3	P1P2	0.858283	-0.0122921	5	5	P1P2	0.527703	0.042279	5	5	P1P2	0.572369	0.089899	5	5
BRD4	ENST00000263377.2,ENST00000371835.4	0.0275598	0.0614347	5	5	ENST00000263377.2,ENST00000371835.4	0.0829921	-0.371776	5	5	ENST00000263377.2,ENST00000371835.4	0.264195	-0.361847	5	5
BRD7	P1P2	0.839236	-0.0288536	5	5	P1P2	0.952121	-0.00650147	5	5	P1P2	0.741589	-0.0346429	5	5
BRD8	P1P2	0.0525002	-0.0795793	5	5	P1P2	0.0204585	0.333085	5	5	P1P2	0.0758666	0.284068	5	5
BRD9	P1P2	0.360845	-0.0286286	5	5	P1P2	0.416262	0.172511	5	5	P1P2	0.481416	0.0544219	5	5
BRDT	P1P2	0.609093	-0.0287536	5	5	P1P2	0.740095	-0.368791	5	5	P1P2	0.262403	-0.543243	5	5
BRE	P1P2	0.893963	0.000790554	5	5	P1P2	0.423132	0.0947578	5	5	P1P2	0.397079	0.136669	5	5
BRF1	P1P2	0.00492821	-0.1742	5	5	P1P2	0.00740434	0.456609	5	5	P1P2	0.124599	0.147323	5	5
BRF2	P1P2	0.507802	0.0117692	5	5	P1P2	0.50323	-0.117112	5	5	P1P2	0.548885	-0.0867798	5	5
BRI3	P1P2	0.783987	0.0179423	5	5	P1P2	0.175278	-0.460042	5	5	P1P2	0.631485	-0.54695	4	4
BRI3BP	P1P2	0.920536	-0.0627869	5	5	P1P2	0.0794265	0.199021	5	5	P1P2	0.072064	0.157868	5	5
BRICD5	P1P2	0.206146	0.0461608	4	4	P1P2	0.208836	-0.2041	4	4	P1P2	0.524729	-0.228386	4	4
BRINP1	P1P2	0.935191	-0.0172058	5	5	P1P2	0.360574	0.124911	5	5	P1P2	0.415597	0.134016	5	5
BRINP2	P1P2	0.69234	-0.0144936	5	5	P1P2	0.424613	0.122913	5	5	P1P2	0.501519	0.137378	5	5
BRINP3	P1	0.184772	0.033301	5	5	P1	0.298191	0.121298	5	5	P1	0.130903	0.251739	5	5
BRIP1	P1P2	0.126246	-0.040732	5	5	P1P2	0.751701	0.0639369	5	5	P1P2	0.93171	0.0516304	5	5
BRIX1	P1P2	0.018574	-0.693129	5	5	P1P2	0.994623	-0.0699122	2	2	P1P2	0.0287226	-1.52602	5	5
BRK1	P1P2	0.539175	-0.0225803	5	5	P1P2	0.688318	0.020573	5	5	P1P2	0.888754	-0.021396	5	5
BRMS1	P1P2	0.691103	-0.0135043	5	5	P1P2	0.574335	0.100114	5	5	P1P2	0.605967	0.117148	5	5
BRMS1L	P1P2	0.779481	-0.00815219	5	5	P1P2	0.703743	-0.00132063	5	5	P1P2	0.736832	-0.0724435	5	5
BROX	P1P2	0.657429	0.0224628	5	5	P1P2	0.708173	-0.0139156	5	5	P1P2	0.535802	0.0303361	5	5
BRPF1	P1P2	0.0126921	-0.113255	5	5	P1P2	0.636746	0.101092	5	5	P1P2	0.49725	-0.190524	5	5
BRPF3	P1P2	0.371292	-0.0320676	5	5	P1P2	0.574335	-0.0635452	5	5	P1P2	0.378614	-0.283934	5	5
BRS3	P1P2	0.354554	0.00973729	4	4	P1P2	0.358777	-0.42609	4	4	P1P2	0.505924	-0.60199	4	4
BRSK1	P1P2	0.87477	0.0121068	5	5	P1P2	0.345564	-0.206595	5	5	P1P2	0.413195	-0.189253	5	5
BRSK2	P1P2	0.326681	-0.0404744	5	5	P1P2	0.966373	-0.0251244	5	5	P1P2	0.62666	-0.291431	5	5
BRWD1	P1P2	0.0453876	-0.0958224	5	5	P1P2	0.346872	-0.000899692	5	5	P1P2	0.839549	-0.131446	5	5
BRWD3	P1P2	0.64535	-0.0123114	5	5	P1P2	0.0615045	0.316335	5	5	P1P2	0.0893685	0.495964	5	5
BSCL2	P2	0.229961	0.0274837	5	5	P1	0.597769	-0.0207225	5	5	P1	0.793877	-0.0958524	5	5
BSDC1	P1P2	0.595081	0.0106407	5	5	P1P2	0.549071	0.0319307	5	5	P1P2	0.44256	0.0678293	5	5
BSG	P1P2	0.688015	-0.0140303	5	5	P1P2	0.30577	0.144623	5	5	P1P2	0.370479	0.146855	5	5
BSN	P1P2	0.758979	-0.012246	5	5	P1P2	0.402243	-0.34813	5	5	P1P2	0.472567	-0.563493	5	5
BSND	P1P2	0.499778	-0.00260885	5	5	P1P2	0.0192489	-0.434458	4	4	P1P2	0.047636	-0.583449	5	5
BSPH1	P1P2	0.820154	0.00404847	4	4	P1P2	0.449211	0.0955164	4	4	P1P2	0.400145	0.157279	4	4
BSPRY	P1P2	0.347779	-0.0892815	5	5	P1P2	0.862752	-0.0647479	4	4	P1P2	0.488771	-0.240813	5	5
BST1	P1P2	0.291995	-0.0261906	5	5	P1P2	0.93653	-0.0824897	5	5	P1P2	0.985254	-0.188576	5	5
BST2	P1P2	0.555639	-0.04625	5	5	P1P2	0.581611	-0.173436	5	5	P1P2	0.546071	-0.0926462	4	4
BSX	P1P2	0.264692	-0.0475159	5	5	P1P2	0.00306796	0.404727	5	5	P1P2	0.0059796	0.53977	5	5
BTAF1	P1P2	0.13131	-0.0866685	5	5	P1P2	0.328423	-0.147909	5	5	P1P2	0.126673	-0.52497	5	5
BTBD1	P1P2	0.967234	0.0130809	5	5	P1P2	0.127704	0.285646	5	5	P1P2	0.109687	0.395802	5	5
BTBD10	P2	0.466826	0.0205615	5	5	P2	0.190094	-0.357108	5	5	P2	0.281836	-0.389709	5	5
BTBD11	P2	0.040561	0.0404197	5	5	P2	0.139957	-0.240292	5	5	P2	0.329368	-0.268358	5	5
BTBD16	ENST00000260723.4,ENST00000368994.2	0.501911	0.0197996	5	5	ENST00000260723.4,ENST00000368994.2	0.56566	-0.0470077	5	5	ENST00000260723.4,ENST00000368994.2	0.458189	-0.0235087	5	5
BTBD17	P1P2	0.17075	0.029001	5	5	P1P2	0.119807	0.102845	5	5	P1P2	0.048827	0.363231	5	5
BTBD18	ENST00000436147.3	0.807422	-0.0895246	4	4	ENST00000436147.3	0.663494	0.00924261	3	3	ENST00000436147.3	0.773369	-0.475138	4	4
BTBD19	P1P2	0.925679	-0.0114359	4	4	P1P2	0.491356	-0.0902039	4	4	P1P2	0.428613	-0.143608	4	4
BTBD2	P1P2	0.855651	-0.00313117	5	5	P1P2	0.254655	0.210019	5	5	P1P2	0.264555	0.331914	5	5
BTBD3	P1P2	0.726658	-0.01963	5	5	P1P2	0.459495	0.0759648	5	5	P1P2	0.507958	0.120185	5	5
BTBD6	P1P2	0.622954	-0.0448774	5	5	P1P2	0.217969	-0.134399	5	5	P1P2	0.153713	-0.483092	5	5
BTBD7	P1P2	0.735169	-0.0139259	5	5	P1P2	0.177457	-0.280758	5	5	P1P2	0.210646	-0.481072	5	5
BTBD8	P1P2	0.831381	-0.0355933	5	5	P1P2	0.573174	0.106253	5	5	P1P2	0.564394	-0.0250413	5	5
BTBD9	P1P2	0.308021	-0.0436837	5	5	P1P2	0.904752	-0.313965	5	5	P1P2	0.886431	-0.557443	5	5
BTC	P1P2	0.849077	0.00367616	5	5	P1P2	0.0492882	0.296306	5	5	P1P2	0.0397216	0.460123	5	5
BTD	P1P2	0.278023	0.026888	5	5	P1P2	0.272102	-0.292358	5	5	P1P2	0.452608	-0.363215	5	5
BTF3	P1P2	0.0516889	-0.29408	5	5	P1P2	0.979375	0.00163574	3	3	P1P2	0.106917	-1.3336	5	5
BTF3L4	P1P2	0.894626	0.0143777	5	5	P1P2	0.47937	-0.044266	5	5	P1P2	0.481939	-0.105658	5	5
BTG1	P1P2	0.73359	-0.0153189	5	5	P1P2	0.289574	0.141415	5	5	P1P2	0.363341	0.17874	5	5
BTG2	P1P2	0.692958	0.0119075	5	5	P1P2	0.401287	0.145833	5	5	P1P2	0.337768	0.216626	5	5
BTG3	P1P2	0.997325	0.00203417	5	5	P1P2	0.62947	0.0581747	5	5	P1P2	0.651882	0.0585028	5	5
BTG4	P1P2	0.842514	0.00704615	5	5	P1P2	0.493773	0.0946966	5	5	P1P2	0.473603	0.125115	5	5
BTK	P1P2	0.737381	-0.0166093	5	5	P1P2	0.319234	-0.414958	5	5	P1P2	0.239859	-0.594404	5	5
BTLA	P1P2	0.32896	-0.0654224	5	5	P1P2	0.232885	-0.298624	4	4	P1P2	0.026274	-0.910032	5	5
BTN1A1	ENST00000244513.6	0.187928	-0.0449941	4	4	ENST00000244513.6	0.023167	-0.551514	4	4	ENST00000244513.6	0.0143657	-0.856513	4	4
BTN2A1	P1P2	0.393671	0.0249519	5	5	P1P2	0.61323	-0.0527348	5	5	P1P2	0.536355	0.00291773	5	5
BTN2A2	P1P2	0.049609	-0.0713555	5	5	P1P2	0.634249	0.0425303	4	4	P1P2	0.468434	-0.363681	5	5
BTN3A1	P1P2	0.173383	0.0433541	5	5	P1P2	0.664959	-0.145618	5	5	P1P2	0.394509	-0.17772	5	5
BTN3A2	P1P2	0.746885	-0.00966368	5	5	P1P2	0.487877	0.0466439	5	5	P1P2	0.529732	0.087678	5	5
BTN3A3	P1P2	0.145817	0.0957189	5	5	P1P2	0.618022	-0.267979	5	5	P1P2	0.122554	0.189566	4	4
BTNL2	P1P2	0.726658	-0.0290444	5	5	P1P2	0.0328534	-0.474075	5	5	P1P2	0.017587	-0.667181	5	5
BTNL3	P1P2	0.118145	-0.0749161	5	5	P1P2	0.431064	-0.219247	5	5	P1P2	0.235188	-0.474577	5	5
BTNL8	P1P2	0.671431	-0.00903791	5	5	P1P2	0.0217914	-0.628462	5	5	P1P2	0.0123675	-0.886205	5	5
BTNL9	P2	0.425316	-0.0806114	5	5	P1	0.649564	0.0928922	5	5	P2	0.274207	-0.825501	5	5
BTRC	P1P2	0.621473	-0.0688351	5	5	P1P2	0.382914	-0.357597	5	5	P1P2	0.356727	-0.669771	5	5
BUB1	P1P2	0.031008	-0.108932	5	5	P1P2	0.471207	0.116721	5	5	P1P2	0.717281	-0.114411	5	5
BUB1B	P1P2	0.000278985	-0.547726	5	5	P1P2	0.537399	-0.116713	1	1	P1P2	0.00128473	-1.40914	5	5
BUB3	P1P2	0.0278861	-0.234849	5	5	P1P2	0.457946	0.164483	5	5	P1P2	0.323569	-0.320321	5	5
BUD13	P1P2	0.173913	-0.238398	5	5	P1P2	0.830681	-0.144633	4	4	P1P2	0.0436802	-0.880334	5	5
BUD31	P1P2	0.532823	0.0380126	5	5	P1P2	0.824422	-0.116623	5	5	P1P2	0.956451	-0.0807006	5	5
BVES	P1P2	0.672654	0.0316674	5	5	P1P2	0.308999	0.302172	5	5	P1P2	0.0936452	0.449486	5	5
BYSL	P1P2	0.0199129	-0.414897	5	5	P1P2	0.110735	0.0365557	4	4	P1P2	0.793877	-0.544795	5	5
BZRAP1	P1P2	0.0612143	-0.139054	5	5	P1P2	0.0146982	0.248305	4	4	P1P2	0.288271	-0.367478	5	5
BZW1	P1P2	0.0227453	0.0591572	5	5	P1P2	0.437571	-0.0558366	5	5	P1P2	0.896393	-0.00451829	5	5
BZW2	P1P2	0.98863	0.000249481	5	5	P1P2	0.395105	-0.448101	5	5	P1P2	0.339889	-0.608199	5	5
C10orf10	P1P2	0.303468	-0.064277	5	5	P1P2	0.278294	-0.121091	3	3	P1P2	0.0897652	-0.595452	5	5
C10orf105	P1P2	0.839236	-0.0534064	5	5	P1P2	0.26219	0.245389	5	5	P1P2	0.437089	0.111706	5	5
C10orf107	P1P2	0.46548	-0.0394128	4	4	P1P2	0.260448	-0.318462	4	4	P1P2	0.289018	-0.567546	4	4
C10orf11	ENST00000372499.1	0.0433497	-0.094002	5	5	ENST00000372499.1	0.471994	0.12955	5	5	ENST00000372499.1	0.791287	-0.0272572	5	5
C10orf111	P1P2	0.00805167	-0.141321	5	5	P1P2	0.0623373	0.328378	5	5	P1P2	0.59632	0.070292	5	5
C10orf112	ENST00000454679.2	0.726658	0.0140459	5	5	ENST00000454679.2	0.0750064	0.234696	5	5	ENST00000454679.2	0.065294	0.380372	5	5
C10orf113	ENST00000529198.1,ENST00000534331.1	0.505656	-0.0345403	5	5	ENST00000529198.1,ENST00000534331.1	0.217651	0.424862	5	5	ENST00000529198.1,ENST00000534331.1	0.288653	0.324897	5	5
C10orf118	P1	0.215959	-0.0990848	5	5	P1	0.0776586	0.176143	4	4	P1	0.288653	0.0461589	5	5
C10orf12	ENST00000286067.2	0.389697	0.0198209	4	4	ENST00000286067.2	0.876999	-0.0730947	4	4	ENST00000286067.2	0.511649	-0.0855062	4	4
C10orf120	P1P2	0.548814	0.0199111	4	4	P1P2	0.525548	-0.198923	4	4	P1P2	0.826351	-0.298909	4	4
C10orf126	ENST00000375520.1	0.803378	0.0543195	5	5	ENST00000375520.1	0.758822	0.0356642	5	5	ENST00000375520.1	0.814026	-0.0393575	5	5
C10orf128	P1P2	0.486556	-0.155801	5	5	P1P2	0.661867	-0.186367	2	2	P1P2	0.0404141	-1.16635	5	5
C10orf129	P1P2	0.556968	0.00768865	4	4	P1P2	0.589494	-0.0558647	4	4	P1P2	0.727058	-0.0683899	4	4
C10orf131	P1P2	0.277651	0.0423523	5	5	P1P2	0.694284	0.0461269	5	5	P1P2	0.366007	0.118619	5	5
C10orf137	P1P2	0.543337	-0.0223793	5	5	P1P2	0.828402	-0.0435623	5	5	P1P2	0.81794	-0.0784851	5	5
C10orf2	P1P2	0.104776	-0.191156	5	5	P1P2	0.10925	0.616562	5	5	P1P2	0.159863	0.210031	5	5
C10orf25	P1P2	0.98863	-0.00589799	5	5	P1P2	0.954156	-0.1141	5	5	P1P2	0.921698	-0.184722	5	5
C10orf32	P1P2	0.921867	0.017971	5	5	P1P2	0.490017	-0.195572	5	5	P1P2	0.513899	-0.235817	5	5
C10orf35	P1P2	0.238699	-0.085258	5	5	P1P2	0.17732	0.322333	5	5	P1P2	0.413195	0.254525	5	5
C10orf53	P1P2	0.722886	0.023401	5	5	P1P2	0.133998	-0.559314	5	5	P1P2	0.206844	-0.598173	5	5
C10orf54	P1P2	0.528976	-0.0550826	5	5	P1P2	0.853041	0.0400498	5	5	P1P2	0.627851	-0.0605592	5	5
C10orf55	P1P2	0.895952	0.0045877	5	5	P1P2	0.681746	-0.036237	5	5	P1P2	0.667395	-0.0610847	5	5
C10orf62	P1P2	0.0418169	-0.059275	4	4	P1P2	0.531155	0.198025	4	4	P1P2	0.652341	0.1632	4	4
C10orf67	P1P2	0.803431	-0.00146183	4	4	P1P2	0.27233	-0.303793	4	4	P1P2	0.399619	-0.497812	4	4
C10orf71	P1P2	0.0330216	0.139997	5	5	P1P2	0.380596	-0.573626	5	5	P1P2	0.622824	-0.118803	4	4
C10orf76	P1P2	0.852369	-0.0174086	4	4	P1P2	0.830681	0.0593725	4	4	P1P2	0.931492	0.000412774	4	4
C10orf82	P1P2	0.647982	0.0176864	4	4	P1P2	0.00443444	0.505897	4	4	P1P2	0.00423045	0.773588	4	4
C10orf88	P1P2	0.745299	-0.0529263	5	5	P1P2	0.50704	-0.211374	5	5	P1P2	0.613555	-0.15278	4	4
C10orf90	ENST00000284694.7	0.797547	0.00406401	5	5	ENST00000284694.7	0.460529	0.0742915	5	5	ENST00000284694.7	0.439571	0.123018	5	5
C10orf91	P1P2	0.143968	-0.12193	5	5	P1P2	0.699331	-0.248501	4	4	P1P2	0.29095	-0.901977	5	5
C10orf95	P1P2	0.444547	0.00370542	5	5	P1P2	0.162362	0.234537	5	5	P1P2	0.105644	0.161396	5	5
C10orf99	P1P2	0.304454	-0.0870417	5	5	P1P2	0.224054	-0.189118	4	4	P1P2	0.102425	-0.41767	5	5
C11orf1	P1P2	0.396233	0.0366792	5	5	P1P2	0.16442	-0.25853	5	5	P1P2	0.310166	-0.310347	5	5
C11orf16	P1P2	0.197545	-0.073586	3	3	P1P2	0.978497	-0.0882138	3	3	P1P2	0.501755	-0.313121	3	3
C11orf21	P1P2	0.873449	-0.00905768	5	5	P1P2	0.256793	-0.327664	5	5	P1P2	0.261331	-0.491399	5	5
C11orf24	P1P2	0.741811	0.0212283	5	5	P1P2	0.253238	-0.309524	5	5	P1P2	0.389629	-0.249183	5	5
C11orf30	P1P2	0.189253	-0.0558821	5	5	P1P2	0.526034	0.143744	5	5	P1P2	0.72168	-0.100373	5	5
C11orf31	P1P2	0.434377	0.0211106	5	5	P1P2	0.597177	0.0200083	5	5	P1P2	0.426753	0.0998456	5	5
C11orf34	P1P2	0.136178	0.0379395	4	4	P1P2	0.268191	0.138623	4	4	P1P2	0.121646	0.313391	4	4
C11orf35	P1P2	0.163285	-0.0360712	5	5	P1P2	0.867762	0.00358089	5	5	P1P2	0.85732	-0.213241	5	5
C11orf40	ENST00000307616.1	0.124971	-0.0356356	4	4	ENST00000307616.1	0.277354	0.143166	4	4	ENST00000307616.1	0.531179	0.120509	4	4
C11orf42	P1P2	0.72163	0.00785242	5	5	P1P2	0.752348	-0.0347094	5	5	P1P2	0.900382	-0.0275162	5	5
C11orf44	ENST00000317019.2	0.484458	-0.0320598	5	5	ENST00000317019.2	0.627656	-0.114763	5	5	ENST00000317019.2	0.603036	-0.271928	5	5
C11orf45	P2	0.517404	-0.0835645	4	4	P1	0.653026	-0.125067	4	4	P1	0.373348	-0.231046	4	4
C11orf48	P1	0.355145	-0.0337497	5	5	P1	0.241065	0.194788	5	5	P1	0.380436	0.238326	5	5
C11orf49	P1P2	0.499246	-0.0241476	5	5	P1P2	0.527146	0.166473	5	5	P1P2	0.722939	0.088735	5	5
C11orf52	P1	0.297403	0.0249738	5	5	P1	0.0956535	0.183706	5	5	P1	0.0597375	0.358445	5	5
C11orf53	P1P2	0.739912	0.0132043	5	5	P1P2	0.98675	-0.0899426	5	5	P1P2	0.998995	-0.0739698	5	5
C11orf54	P1P2	0.41086	-0.108067	5	5	P1P2	0.300571	-0.314091	5	5	P1P2	0.231236	-0.988148	5	5
C11orf57	P1P2	0.474561	0.0270105	5	5	P1P2	0.942967	-0.0514967	5	5	P1P2	0.901712	0.293812	5	5
C11orf58	P1P2	0.786565	-0.0314321	5	5	P1P2	0.0239854	0.389601	5	5	P1P2	0.015975	0.485157	5	5
C11orf63	P1P2	0.727917	0.00598199	5	5	P1P2	0.266564	0.00937408	5	5	P1P2	0.284096	0.0592317	5	5
C11orf65	P1P2	0.793295	-0.0201292	4	4	P1P2	0.884513	-0.0456186	4	4	P1P2	0.952426	-0.0532668	4	4
C11orf68	P1P2	0.419498	0.0309793	5	5	P1P2	0.593047	-0.0149417	5	5	P1P2	0.501519	0.0334812	5	5
C11orf70	P1P2	0.228986	0.0471904	5	5	P1P2	0.174465	-0.186809	5	5	P1P2	0.437337	-0.257025	5	5
C11orf71	P1P2	0.0275893	-0.0557396	5	5	P1P2	0.51718	-0.235428	5	5	P1P2	0.209729	-0.528636	5	5
C11orf73	P1P2	0.153154	-0.111988	5	5	P1P2	0.199177	0.194906	5	5	P1P2	0.883114	-0.0604881	5	5
C11orf74	P1P2	0.014254	0.0620037	5	5	P1P2	0.441099	-0.13069	5	5	P1P2	0.929039	-0.0700564	5	5
C11orf80	P1P2	0.614323	-0.0456119	4	4	P1P2	0.00460991	0.314406	4	4	P1P2	0.0195308	0.445353	4	4
C11orf82	P1P2	0.895289	0.00640396	5	5	P1P2	0.747826	0.0534623	5	5	P1P2	0.719794	0.0494969	5	5
C11orf83	P1P2	0.392509	0.0231143	5	5	P1P2	0.242263	-0.143027	5	5	P1P2	0.338403	-0.179104	5	5
C11orf84	P1P2	0.890758	0.00329483	4	4	P1P2	0.883009	-0.280706	4	4	P1P2	0.991004	-0.377553	4	4
C11orf85	P1P2	0.461199	0.0534426	5	5	P1P2	0.933144	0.00175653	5	5	P1P2	0.596028	0.0197139	5	5
C11orf86	P1P2	0.553392	-0.01619	5	5	P1P2	0.729828	-0.0730804	5	5	P1P2	0.596902	-0.138575	5	5
C11orf87	P1P2	0.565815	-0.0544851	4	4	P1P2	0.358597	0.0561935	3	3	P1P2	0.786346	0.0988816	4	4
C11orf88	P1P2	0.103348	0.0491324	5	5	P1P2	0.366872	0.115204	5	5	P1P2	0.230908	0.253994	5	5
C11orf91	P1P2	0.828767	0.0204755	5	5	P1P2	0.302164	-0.262003	5	5	P1P2	0.419458	-0.397228	5	5
C11orf94	P1P2	0.710361	0.00213432	5	5	P1P2	0.737524	-0.226234	5	5	P1P2	0.820552	-0.324922	5	5
C11orf95	P1P2	0.688632	0.0117317	5	5	P1P2	0.813169	0.0859938	5	5	P1P2	0.747628	0.129464	5	5
C11orf96	P1P2	0.714736	0.0143318	5	5	P1P2	0.10925	0.33012	5	5	P1P2	0.0689303	0.601215	5	5
C12orf10	P1P2	0.939858	0.0509859	5	5	P1P2	0.0354475	-0.531969	5	5	P1P2	0.0232316	-0.652125	5	5
C12orf23	P1P2	0.168407	0.0324545	5	5	P1P2	0.189519	0.175202	5	5	P1P2	0.0898446	0.303993	5	5
C12orf29	P1P2	0.42483	-0.0325461	5	5	P1P2	0.035077	0.276614	5	5	P1P2	0.0719312	0.323688	5	5
C12orf39	P2	0.0204079	-0.114083	5	5	P1	0.427087	-0.121986	5	5	P1	0.639519	-0.16892	5	5
C12orf4	P1P2	0.0272076	0.056014	5	5	P1P2	0.118395	0.194043	5	5	P1P2	0.0231043	0.403306	5	5
C12orf40	P1P2	0.20885	-0.0370868	4	4	P1P2	0.501002	-0.100476	4	4	P1P2	0.265755	-0.259165	4	4
C12orf42	ENST00000378113.2,ENST00000548883.1	0.254594	-0.049298	5	5	ENST00000378113.2,ENST00000548883.1	0.829066	0.0559856	5	5	ENST00000378113.2,ENST00000548883.1	0.891742	-0.122914	5	5
C12orf43	P1P2	0.893963	-0.00549997	5	5	P1P2	0.910152	0.0413597	5	5	P1P2	0.871192	0.0420417	5	5
C12orf44	P1P2	0.591601	-0.00786646	5	5	P1P2	0.35523	0.0768734	5	5	P1P2	0.473085	0.114842	5	5
C12orf45	P1P2	0.000120393	-0.634368	5	5	P1P2	0.739727	0.0459976	2	2	P1P2	0.00225283	-0.986175	5	5
C12orf49	P1P2	0.610855	0.0546597	5	5	P1P2	0.560486	-0.203056	5	5	P1P2	0.924026	-0.192937	4	4
C12orf5	P1P2	0.95925	-0.00105516	4	4	P1P2	0.150778	0.230225	4	4	P1P2	0.121872	0.33215	4	4
C12orf50	P1P2	0.0649593	0.0822287	5	5	P1P2	0.326319	-0.225956	5	5	P1P2	0.760392	-0.0996587	5	5
C12orf52	P1P2	0.0146743	0.0518453	5	5	P1P2	0.473569	0.208599	5	5	P1P2	0.152988	0.419572	5	5
C12orf54	P1P2	0.492255	-0.0244091	4	4	P1P2	0.209526	-0.285079	4	4	P1P2	0.224609	-0.478444	4	4
C12orf55	P1P2	0.701951	-0.0569698	5	5	P1P2	0.877153	-0.0471114	5	5	P1P2	0.892406	-0.222017	5	5
C12orf56	P1P2	0.667988	-0.00790816	4	4	P1P2	0.658476	-0.0559454	5	5	P1P2	0.780949	0.0238111	5	5
C12orf57	P1P2	0.444547	0.022047	5	5	P1P2	0.77965	-0.0871628	5	5	P1P2	0.982238	-0.00954349	5	5
C12orf60	P1P2	0.287793	-0.0626938	5	5	P1P2	0.140529	0.336269	5	5	P1P2	0.182439	0.365588	5	5
C12orf61	P1P2	0.748136	-0.0232938	4	4	P1P2	0.168579	0.148047	4	4	P1P2	0.256584	0.233305	4	4
C12orf65	P1P2	0.844482	-0.00541453	5	5	P1P2	0.341226	-0.167585	5	5	P1P2	0.414155	-0.394224	5	5
C12orf66	P1P2	0.888535	-0.00890444	4	4	P1P2	0.612024	-0.179032	4	4	P1P2	0.680346	-0.258781	4	4
C12orf68	P1P2	0.158035	-0.0694919	5	5	P1P2	0.462083	-0.186377	5	5	P1P2	0.17834	-0.451076	5	5
C12orf71	ENST00000429849.2	0.55257	0.0118022	4	4	ENST00000429849.2	0.231768	-0.201262	4	4	ENST00000429849.2	0.323646	-0.209304	4	4
C12orf73	P2	0.128127	-0.0745235	5	5	P1	0.0217902	0.413951	4	4	P1	0.0161828	0.628366	4	4
C12orf74	P1P2	0.890649	-0.0263849	5	5	P1P2	0.96841	-0.171915	5	5	P1P2	0.927037	-0.276672	5	5
C12orf75	P1P2	0.991305	0.00784805	5	5	P1P2	0.847701	0.0941776	5	5	P1P2	0.844806	0.162185	5	5
C12orf76	P1P2	0.125087	-0.0516333	4	4	P1P2	0.305659	0.0984164	4	4	P1P2	0.407552	0.0127295	4	4
C12orf77	P1P2	0.884093	-0.0128909	4	4	P1P2	0.941915	-0.194812	4	4	P1P2	0.991754	-0.237931	4	4
C12orf79	P1P2	0.635753	-0.01306	5	5	P1P2	0.85772	0.037322	5	5	P1P2	0.62964	-0.0864168	5	5
C12orf80	P1P2	0.316021	0.0248959	4	4	P1P2	0.754369	-0.116627	4	4	P1P2	0.998876	-0.112874	4	4
C13orf35	ENST00000356049.1	0.155824	-0.141218	5	5	ENST00000356049.1	0.125588	0.329178	5	5	ENST00000356049.1	0.338615	0.0613438	5	5
C13orf45	P1P2	0.632767	-0.0278722	5	5	P1P2	0.762714	-0.0157971	5	5	P1P2	0.704764	-0.119264	5	5
C14orf1	P1P2	0.609093	-0.0685535	5	5	P1P2	0.490756	-0.10116	4	4	P1P2	0.232219	-0.454615	5	5
C14orf105	P1P2	0.154363	-0.0922318	5	5	P1P2	0.316118	0.124296	4	4	P1P2	0.875825	0.0738057	5	5
C14orf119	P1P2	0.560146	0.010325	5	5	P1P2	0.389919	-0.332517	5	5	P1P2	0.39966	-0.506866	5	5
C14orf132	P1P2	0.153746	-0.0187878	4	4	P1P2	0.769612	-0.119339	4	4	P1P2	0.703911	-0.278449	4	4
C14orf142	P1P2	0.834652	-0.0121282	5	5	P1P2	0.764663	-0.0428916	5	5	P1P2	0.85007	0.0364441	5	5
C14orf159	P1P2	0.270298	-0.041471	5	5	P1P2	0.955853	-0.0398348	5	5	P1P2	0.951097	-0.208279	5	5
C14orf164	P1P2	0.932524	-0.0111238	5	5	P1P2	0.716426	-0.140969	5	5	P1P2	0.914363	-0.207993	5	5
C14orf166	P1P2	0.0555845	-0.0808973	5	5	P1P2	0.644668	0.277937	5	5	P1P2	0.846779	0.200738	5	5
C14orf166B	P1P2	0.163435	0.0229125	4	4	P1P2	0.767429	0.0456361	4	4	P1P2	0.444117	0.117931	4	4
C14orf169	P1P2	0.522686	-0.0102627	5	5	P1P2	0.860395	-0.0194236	5	5	P1P2	0.823167	-0.154008	5	5
C14orf177	ENST00000325812.2	0.0668704	0.055871	5	5	ENST00000325812.2	0.544537	0.0442507	5	5	ENST00000325812.2	0.227978	0.139018	5	5
C14orf178	P1P2	0.0221035	-0.187467	5	5	P1P2	0.906102	-0.00100333	5	5	P1P2	0.212643	-0.465738	5	5
C14orf180	P1	0.205474	-0.048929	4	4	P1	0.0479527	0.290012	4	4	P1	0.17413	0.263349	4	4
C14orf182	P1P2	0.421706	-0.0249108	3	3	P1P2	0.262282	-0.143739	3	3	P1P2	0.167476	-0.274395	3	3
C14orf183	ENST00000305273.1	0.268004	0.0277649	4	4	ENST00000305273.1	0.901081	0.0165774	4	4	ENST00000305273.1	0.888295	0.0633804	4	4
C14orf2	P1P2	0.603237	-0.0181767	5	5	P1P2	0.330535	-0.315376	5	5	P1P2	0.262403	-0.424395	5	5
C14orf28	P1P2	0.50355	-0.0201219	4	4	P1P2	0.577072	0.0504339	4	4	P1P2	0.838079	0.0277728	4	4
C14orf37	ENST00000267485.7	0.54196	0.00768293	4	4	ENST00000267485.7	0.0711624	-0.779206	4	4	ENST00000267485.7	0.0417508	-1.05346	4	4
C14orf39	P1P2	0.152312	-0.0421218	5	5	P1P2	0.920964	0.0359163	5	5	P1P2	0.697292	-0.147144	5	5
C14orf79	P1P2	0.554515	-0.197779	5	5	P1P2	0.704628	0.00182218	4	4	P1P2	0.868546	-0.498482	5	5
C14orf80	P1P2	0.0699206	-0.0432374	5	5	P1P2	0.438326	-0.293982	5	5	P1P2	0.216991	-0.536235	5	5
C14orf93	P1	0.138752	0.00959379	5	5	P2	0.758173	0.0568072	5	5	P1	0.463295	-0.0916117	5	5
C15orf26	ENST00000286732.4	0.214717	0.0348243	5	5	ENST00000286732.4	0.0485066	-0.487688	5	5	ENST00000286732.4	0.113084	-0.680009	5	5
C15orf27	P1P2	0.468368	0.0218245	5	5	P1P2	0.48202	-0.293455	5	5	P1P2	0.525887	-0.14321	5	5
C15orf32	P1P2	0.150996	0.0470165	5	5	P1P2	0.217333	0.147586	5	5	P1P2	0.124393	0.274413	5	5
C15orf38	P1P2	0.895289	-0.0116237	5	5	P1P2	0.285713	-0.324301	5	5	P1P2	0.366453	-0.522592	5	5
C15orf38-AP3S2	P1	0.152793	0.0437094	5	5	P2	0.442615	-0.115359	5	5	P1	0.883114	-0.299801	5	5
C15orf39	P1P2	0.840623	-0.0289503	4	4	P1P2	0.502214	-0.0920834	4	4	P1P2	0.29591	-0.209278	4	4
C15orf40	P1P2	0.322973	0.0334451	5	5	P1P2	0.470421	0.00157117	5	5	P1P2	0.322335	0.0587626	5	5
C15orf41	P1P2	0.000612157	-0.242522	5	5	P1P2	0.637962	0.0266417	5	5	P1P2	0.0992849	-0.618433	5	5
C15orf43	P1P2	0.460689	0.00462699	5	5	P1P2	0.19445	-0.61268	5	5	P1P2	0.332711	-0.71097	5	5
C15orf48	P1P2	0.640544	0.0156701	5	5	P1P2	0.831723	0.0263331	5	5	P1P2	0.80296	0.117663	5	5
C15orf52	P1	0.146177	-0.138038	3	3	P2	0.195624	-0.102351	5	5	P1	0.146809	-0.400122	3	3
C15orf53	P1P2	0.259166	-0.0679086	5	5	P1P2	0.411881	-0.315046	5	5	P1P2	0.194288	-0.565409	5	5
C15orf54	P1P2	0.161395	-0.0901816	5	5	P1P2	0.165457	-0.221349	5	5	P1P2	0.107834	-0.88073	5	5
C15orf56	P1P2	0.651378	0.0220043	5	5	P1P2	0.0248494	0.268212	5	5	P1P2	0.0156109	0.424394	5	5
C15orf57	P1P2	0.0932895	-0.0515656	5	5	P1P2	0.972484	-0.0131174	5	5	P1P2	0.592538	-0.123813	5	5
C15orf59	P1P2	0.862235	0.0156401	5	5	P1P2	0.453315	-0.244113	5	5	P1P2	0.16288	-0.362462	5	5
C15orf60	P1P2	0.791082	-0.00777996	5	5	P1P2	0.855272	-0.0417177	4	4	P1P2	0.768724	-0.0636087	5	5
C15orf61	P1P2	0.926528	-0.0345991	5	5	P1P2	0.517731	-0.0403127	5	5	P1P2	0.572369	-0.14794	5	5
C15orf62	P1P2	0.459671	-0.0243499	5	5	P1P2	0.680497	-0.292352	5	5	P1P2	0.6537	-0.496984	5	5
C15orf65	P1P2	0.427754	-0.0394583	5	5	P1P2	0.148975	0.275369	5	5	P1P2	0.303012	0.263227	5	5
C16orf11	P1P2	0.600318	0.00939845	5	5	P1P2	0.447692	-0.184721	5	5	P1P2	0.498315	-0.0814298	5	5
C16orf13	P1P2	0.944528	-0.00130453	5	5	P1P2	0.411396	0.0892166	5	5	P1P2	0.406038	0.181499	5	5
C16orf3	ENST00000408886.2	0.726658	0.0468404	5	5	ENST00000408886.2	0.500093	-0.0824562	4	4	ENST00000408886.2	0.818593	0.018857	5	5
C16orf45	P1P2	0.878914	-0.00382496	4	4	P1P2	0.0939529	-0.51547	4	4	P1P2	0.121194	-0.762579	4	4
C16orf46	P1P2	0.293148	-0.0304411	5	5	P1P2	0.567967	-0.0542004	5	5	P1P2	0.365562	-0.192478	5	5
C16orf47	ENST00000358463.2	0.357975	-0.0159789	4	4	ENST00000358463.2	0.743313	0.122887	5	5	ENST00000358463.2	0.854023	0.242311	5	5
C16orf52	P1P2	0.565181	-0.171376	4	4	P1P2	0.862441	-0.0227724	3	3	P1P2	0.675532	-0.61448	4	4
C16orf54	P1P2	0.221295	0.0237052	5	5	P1P2	0.139614	-0.344572	5	5	P1P2	0.225396	-0.432218	5	5
C16orf58	P1P2	0.214717	0.0491829	5	5	P1P2	0.195037	0.0975293	5	5	P1P2	0.105102	0.204805	5	5
C16orf59	P1P2	0.000627195	-0.386811	4	4	P1P2	0.61738	0.14159	4	4	P1P2	0.0248559	-0.849993	4	4
C16orf62	P1P2	0.00252418	-0.111488	5	5	P1P2	0.0625169	-1.00307	5	5	P1P2	0.0384454	-1.6819	5	5
C16orf70	P1P2	0.0667457	-0.0453254	5	5	P1P2	0.904752	-0.000253233	5	5	P1P2	0.773221	-0.21923	5	5
C16orf71	P1P2	0.675716	-0.0311445	5	5	P1P2	0.125377	-0.21385	5	5	P1P2	0.0943875	-0.383582	5	5
C16orf72	P1	0.0100157	0.0804461	5	5	P2	0.843034	-0.0419085	5	5	P1	0.428221	0.273468	5	5
C16orf74	P1P2	0.119134	0.0257568	5	5	P1P2	0.0392575	-0.40051	5	5	P1P2	0.0923372	-0.48141	5	5
C16orf78	P1P2	0.57092	0.0371705	5	5	P1P2	0.126854	-0.455997	5	5	P1P2	0.160864	-0.58665	5	5
C16orf80	P1P2	0.0145387	-0.176232	5	5	P1P2	0.00612313	0.416096	5	5	P1P2	0.186888	0.275382	5	5
C16orf82	P1P2	0.495526	-0.0237417	5	5	P1P2	0.865752	-0.126846	5	5	P1P2	0.784176	-0.27163	5	5
C16orf86	P1P2	0.68247	-0.00616841	5	5	P1P2	0.831723	-0.0323007	5	5	P1P2	0.80361	-0.196589	5	5
C16orf87	P1P2	0.168666	-0.0447017	5	5	P1P2	0.456914	-0.40271	5	5	P1P2	0.37363	-0.738984	5	5
C16orf89	P1P2	0.657429	0.0170139	5	5	P1P2	0.817136	0.0388847	5	5	P1P2	0.638318	0.0568084	5	5
C16orf90	P1P2	0.663218	-0.0212391	4	4	P1P2	0.542458	0.0923514	4	4	P1P2	0.697644	0.11295	4	4
C16orf91	P1P2	0.12521	0.0616289	5	5	P1P2	0.887908	0.0147849	5	5	P1P2	0.423582	0.21706	5	5
C16orf92	P1P2	0.929776	0.00152524	4	4	P1P2	0.180363	0.331303	4	4	P1P2	0.148584	0.432953	4	4
C16orf93	P1P2	0.127707	-0.174813	5	5	P1P2	0.614426	0.0828647	5	5	P1P2	0.466374	-0.236617	5	5
C16orf95	P1P2	0.439569	-0.0341285	5	5	P1P2	0.77965	0.0252703	5	5	P1P2	0.969173	-0.0302808	5	5
C16orf96	P1P2	0.14957	-0.0480862	5	5	P1P2	0.729188	0.133926	5	5	P1P2	0.932378	0.0813205	5	5
C16orf97	ENST00000566314.1	0.502445	-0.0461128	5	5	ENST00000566314.1	0.0879468	0.297302	5	5	ENST00000566314.1	0.111564	0.274683	5	5
C17orf100	P1P2	0.875431	-0.000661913	5	5	P1P2	0.833716	-0.487341	5	5	P1P2	0.756556	-0.687728	5	5
C17orf102	P1P2	0.765247	-0.00725122	4	4	P1P2	0.323065	-0.112833	4	4	P1P2	0.302911	-0.186199	4	4
C17orf103	P1P2	0.602652	-0.0138367	5	5	P1P2	0.106267	0.313379	5	5	P1P2	0.127721	0.476162	5	5
C17orf104	P1P2	0.896616	-0.00604245	5	5	P1P2	0.937885	0.0649888	5	5	P1P2	0.936387	-0.108679	5	5
C17orf105	P1P2	0.696054	-0.00339211	5	5	P1P2	0.492698	0.102692	5	5	P1P2	0.516611	0.136289	5	5
C17orf107	P1P2	0.485507	-0.0184325	5	5	P1P2	0.602804	-0.180274	5	5	P1P2	0.697292	-0.259789	5	5
C17orf112	P1P2	0.796253	-0.00531472	5	5	P1P2	0.972484	0.0167582	5	5	P1P2	0.771936	-0.0596594	5	5
C17orf47	P1P2	0.588997	0.0151395	5	5	P1P2	0.334358	0.0775724	5	5	P1P2	0.252518	0.122582	5	5
C17orf49	P1	0.00154395	-0.294007	5	5	P1	0.670637	-0.0251736	4	4	P1	0.0229524	-0.813247	5	5
C17orf50	P1P2	0.586975	0.0231272	5	5	P1P2	0.596587	-0.197804	5	5	P1P2	0.639219	-0.270548	5	5
C17orf51	P1	0.796253	-0.0218614	5	5	P2	0.515529	-0.163576	5	5	P2	0.391483	-0.275948	5	5
C17orf53	P1P2	0.815783	-0.0105007	4	4	P1P2	0.649253	-0.0500801	4	4	P1P2	0.582893	-0.0873267	4	4
C17orf58	P1P2	0.59857	0.0436714	5	5	P1P2	0.397001	-0.138716	5	5	P1P2	0.583566	-0.132692	5	5
C17orf59	P1P2	0.932385	-0.025135	4	4	P1P2	0.632553	-0.323608	4	4	P1P2	0.87051	-0.560659	4	4
C17orf62	P1P2	0.278678	0.0237181	4	4	P1P2	0.508912	-0.113864	4	4	P1P2	0.264144	-0.126926	4	4
C17orf64	P1	0.777552	-0.0287607	5	5	P2	0.077262	0.209366	5	5	P2	0.127511	0.358102	5	5
C17orf66	P1P2	0.343278	0.0410825	5	5	P1P2	0.428576	-0.23832	5	5	P1P2	0.50366	-0.301562	5	5
C17orf67	P1P2	0.219923	-0.149827	4	4	P1P2	0.664293	-0.164304	3	3	P1P2	0.644908	-0.779857	4	4
C17orf70	P1P2	0.807271	0.00316208	5	5	P1P2	0.94873	-0.049935	5	5	P1P2	0.968503	-0.0264222	5	5
C17orf72	P1P2	0.0888155	-0.0464039	3	3	P1P2	0.93293	-0.0137214	3	3	P1P2	0.591901	-0.138269	3	3
C17orf74	P1P2	0.99398	0.0231648	5	5	P1P2	0.210119	-0.401566	5	5	P1P2	0.575803	-0.41389	5	5
C17orf75	P1P2	0.524596	0.0179625	5	5	P1P2	0.348183	-0.1584	5	5	P1P2	0.375437	-0.230968	5	5
C17orf77	ENST00000328023.2	0.036028	-0.0682162	5	5	ENST00000392620.1	0.522151	0.0529698	5	5	ENST00000392620.1	0.563826	0.0902572	5	5
C17orf78	P1P2	0.421432	0.0413766	5	5	P1P2	0.516079	-0.0796051	5	5	P1P2	0.768082	-0.0867385	5	5
C17orf80	P1P2	0.987658	-0.029476	4	4	P1P2	0.108411	-0.272144	4	4	P1P2	0.115222	-0.455534	4	4
C17orf82	P1P2	0.372863	-0.0287856	5	5	P1P2	0.015195	0.261765	5	5	P1P2	0.0266739	0.301589	5	5
C17orf85	P1P2	0.251461	-0.111886	5	5	P1P2	0.084977	0.553904	5	5	P1P2	0.161869	0.55348	5	5
C17orf89	P1P2	0.947865	-0.0416069	5	5	P1P2	0.77508	0.015816	5	5	P1P2	0.945077	-0.0737856	5	5
C17orf96	P1P2	0.114442	0.0364298	5	5	P1P2	0.416751	0.154537	5	5	P1P2	0.188295	0.289696	5	5
C17orf97	P1P2	0.765369	0.00754276	5	5	P1P2	0.93653	0.0110987	5	5	P1P2	0.752088	-0.0107554	5	5
C17orf98	P1P2	0.00710113	0.0839048	4	4	P1P2	0.168874	-0.293836	4	4	P1P2	0.655053	-0.156436	4	4
C17orf99	P1P2	0.0624423	0.0386129	5	5	P1P2	0.260743	-0.118119	5	5	P1P2	0.609493	-0.0817901	5	5
C18orf21	P1P2	0.00446734	-0.179838	5	5	P1P2	0.00212334	0.404843	5	5	P1P2	0.170086	0.242261	5	5
C18orf25	P1P2	0.105329	0.0486031	4	4	P1P2	0.45379	0.099405	4	4	P1P2	0.13289	0.294962	4	4
C18orf32	P1P2	0.629786	0.0386934	5	5	P1P2	0.952121	0.0714472	5	5	P1P2	0.878475	0.0960268	5	5
C18orf42	P1P2	0.454598	0.00873879	5	5	P1P2	0.920287	0.133824	5	5	P1P2	0.825783	0.120783	5	5
C18orf54	P1P2	0.800785	0.00750084	5	5	P1P2	0.893966	-0.106631	5	5	P1P2	0.970512	-0.162178	5	5
C18orf56	P1P2	0.773057	-0.0445412	5	5	P1P2	0.204385	0.159224	4	4	P1P2	0.261331	0.246626	5	5
C18orf63	P1P2	0.486819	0.0197701	5	5	P1P2	0.139158	-0.357101	5	5	P1P2	0.168782	-0.474703	5	5
C18orf8	P1P2	0.686287	0.00507903	3	3	P1P2	0.0627672	0.338325	3	3	P1P2	0.0785623	0.499293	3	3
C19orf10	P1P2	0.811819	-0.0013403	5	5	P1P2	0.20673	-0.296881	5	5	P1P2	0.451093	-0.696547	5	5
C19orf12	P1P2	0.819305	-0.00492206	5	5	P1P2	0.548503	-0.0910608	5	5	P1P2	0.589058	-0.184402	5	5
C19orf18	P1P2	0.46273	-0.0232758	5	5	P1P2	0.325481	0.184875	5	5	P1P2	0.516611	0.159116	5	5
C19orf24	P1P2	0.0689554	-0.0915648	5	5	P1P2	0.625845	-0.0921713	5	5	P1P2	0.644634	-0.329688	5	5
C19orf25	P1P2	0.925196	-0.0394722	5	5	P1P2	0.727269	0.0446475	5	5	P1P2	0.799713	-0.0479374	5	5
C19orf26	P1P2	0.478164	0.0283223	3	3	P1P2	0.206023	-0.507391	3	3	P1P2	0.273537	-0.671455	3	3
C19orf33	P1P2	0.101235	0.0327042	5	5	P1P2	0.785537	-0.0352623	5	5	P1P2	0.815982	0.0682336	5	5
C19orf35	P1P2	0.254944	-0.0658652	5	5	P1P2	0.022637	0.55874	5	5	P1P2	0.157011	0.752392	5	5
C19orf38	P1P2	0.167726	0.0442923	4	4	P1P2	0.0748177	-0.262655	4	4	P1P2	0.218572	-0.277394	4	4
C19orf40	P1P2	0.00262375	-0.0959465	5	5	P1P2	0.843034	0.0193858	5	5	P1P2	0.203688	-0.213113	5	5
C19orf43	P1P2	0.212249	-0.0773831	5	5	P1P2	0.318407	0.0945546	5	5	P1P2	0.728612	0.0776513	5	5
C19orf44	P1P2	0.587553	0.0221785	5	5	P1P2	0.62947	-0.131048	5	5	P1P2	0.351057	-0.147344	5	5
C19orf45	P2	0.3508	-0.0256412	5	5	P2	0.668056	0.137529	5	5	P1	0.765828	-0.284542	4	4
C19orf47	P1	0.211329	0.105253	5	5	P2	0.279987	0.186395	5	5	P2	0.286748	0.272173	5	5
C19orf48	P1P2	0.590443	-0.0146209	5	5	P1P2	0.309201	-0.341548	5	5	P1P2	0.287129	-0.425705	5	5
C19orf52	P1P2	0.145122	-0.0365961	5	5	P1P2	0.771169	0.050315	5	5	P1P2	0.614798	-0.128802	5	5
C19orf53	P1P2	0.239871	-0.14492	5	5	P1P2	0.666197	-0.177504	5	5	P1P2	0.228627	-0.394769	5	5
C19orf54	P1P2	0.324206	-0.0077404	5	5	P1P2	0.138477	0.187944	5	5	P1P2	0.182439	0.369792	5	5
C19orf55	P1P2	0.954541	-0.00645972	5	5	P1P2	0.107937	0.209809	5	5	P1P2	0.100323	0.31052	5	5
C19orf57	P1P2	0.496057	-0.0109875	5	5	P1P2	0.706906	-0.13484	5	5	P1P2	0.502589	-0.332282	5	5
C19orf59	P1P2	0.14489	0.0258035	5	5	P1P2	0.741704	-0.142538	5	5	P1P2	0.996648	0.0194375	5	5
C19orf60	P1P2	0.436598	0.0295055	5	5	P1P2	0.821771	-0.0538095	5	5	P1P2	0.979222	-0.00245524	5	5
C19orf66	P1P2	0.748791	-0.0593644	5	5	P1P2	0.42018	0.148752	5	5	P1P2	0.720422	0.0713395	5	5
C19orf67	P1P2	0.304454	-0.0606795	5	5	P1P2	0.8135	0.0607403	5	5	P1P2	0.837579	-0.100373	5	5
C19orf68	P1P2	0.595081	-0.0388982	5	5	P1P2	0.833052	-0.125295	5	5	P1P2	0.68923	-0.248233	5	5
C19orf69	P1P2	0.858255	-0.0059079	4	4	P1P2	0.037904	0.35736	4	4	P1P2	0.0470633	0.504802	4	4
C19orf70	P1P2	0.117358	-0.062391	5	5	P1P2	0.664341	0.0277092	5	5	P1P2	0.766799	-0.127349	5	5
C19orf71	P1P2	0.8596	0.0210361	5	5	P1P2	0.935853	0.0703081	5	5	P1P2	0.746355	0.198746	5	5
C19orf73	P1P2	0.471231	-0.0234301	4	4	P1P2	0.142303	0.223773	4	4	P1P2	0.172055	0.26164	4	4
C19orf77	P1P2	0.244076	0.0331938	4	4	P1P2	0.310178	-0.138304	4	4	P1P2	0.719314	-0.137604	4	4
C19orf80	P1P2	0.127707	0.0480973	5	5	P1P2	0.981994	-0.0660299	5	5	P1P2	0.68923	0.00561762	5	5
C19orf81	P1P2	0.302198	-0.0720105	4	4	P1P2	0.311542	-0.13698	4	4	P1P2	0.205163	-0.363996	4	4
C19orf82	P1P2	0.0663729	-0.0512578	5	5	P1P2	0.145175	0.281966	5	5	P1P2	0.306973	0.110828	5	5
C1D	P1P2	0.2487	-0.141437	5	5	P1P2	0.00236538	0.494054	5	5	P1P2	0.0359229	0.493182	5	5
C1GALT1	P1P2	0.102817	0.0497576	5	5	P1P2	0.317994	-0.198274	5	5	P1P2	0.570656	-0.253591	5	5
C1GALT1C1	P1P2	0.54445	0.0266005	5	5	P1P2	0.878496	-0.00711309	5	5	P1P2	0.842176	-0.0358635	5	5
C1QA	P1P2	0.872789	0.038187	5	5	P1P2	0.18468	-0.543728	5	5	P1P2	0.271268	-0.769234	5	5
C1QB	P1P2	0.823071	0.0261177	4	4	P1P2	0.422844	-0.122402	4	4	P1P2	0.672787	-0.145849	4	4
C1QBP	P1P2	0.126038	-0.191601	5	5	P1P2	0.902729	-0.0818752	5	5	P1P2	0.0471198	-0.327068	5	5
C1QC	P1P2	0.203772	-0.0421836	5	5	P1P2	0.817136	-0.0645494	5	5	P1P2	0.486663	-0.12063	5	5
C1QL1	P1P2	0.491822	0.0188558	5	5	P1P2	0.563933	0.0320713	5	5	P1P2	0.431165	0.0782508	5	5
C1QL2	P1P2	0.681688	0.0135439	4	4	P1P2	0.732042	-0.011844	4	4	P1P2	0.871249	0.0106553	4	4
C1QL3	P1P2	0.638574	-0.00788459	4	4	P1P2	0.922985	-0.0897922	4	4	P1P2	0.915821	-0.335872	4	4
C1QL4	P1P2	0.840874	6.21e-06	5	5	P1P2	0.476201	-0.230339	5	5	P1P2	0.845428	-0.0400547	4	4
C1QTNF1	P1P2	0.800785	0.02823	5	5	P1P2	0.927052	-0.270796	5	5	P1P2	0.770972	-0.439032	5	5
C1QTNF2	P1P2	0.0205516	0.064942	4	4	P1P2	0.808469	0.0177977	4	4	P1P2	0.282236	0.217176	4	4
C1QTNF3	P1P2	0.737929	-0.0154891	3	3	P1P2	0.15605	0.187197	2	2	P1P2	0.183731	0.241394	3	3
C1QTNF4	P1P2	0.178973	-0.0360431	4	4	P1P2	0.32728	-0.288361	4	4	P1P2	0.23816	-0.497312	4	4
C1QTNF5	P1	0.255995	0.0416588	5	5	P2	0.450353	0.133614	4	4	P1	0.424313	-0.102029	5	5
C1QTNF6	P1P2	0.92419	0.0126317	4	4	P1P2	0.914291	-0.0198618	4	4	P1P2	0.861641	-0.0468573	4	4
C1QTNF7	ENST00000444304.2	0.200806	0.0363935	5	5	ENST00000444304.2	0.0591759	0.31055	5	5	ENST00000444304.2	0.0304514	0.531531	5	5
C1QTNF8	P1P2	0.265641	0.0280186	3	3	P1P2	0.460074	-0.250115	3	3	P1P2	0.529792	-0.299091	3	3
C1QTNF9	ENST00000332018.4	0.423857	0.0186563	5	5	ENST00000382071.2	0.0675317	0.206104	5	5	ENST00000382071.2	0.0703524	0.301487	5	5
C1QTNF9B	ENST00000382140.2	0.36261	0.0162833	5	5	ENST00000382137.3	0.772472	0.0433512	5	5	ENST00000382140.2	0.592538	0.0953121	5	5
C1QTNF9B-AS1	P1P2	0.543893	-0.0592761	5	5	P1P2	0.0743127	0.166246	5	5	P1P2	0.183544	0.181894	5	5
C1R	P1P2	0.331885	-0.0485673	4	4	P1P2	0.815857	0.0641719	4	4	P1P2	0.820867	-0.0503524	4	4
C1RL	P1P2	0.441059	-0.0293628	5	5	P1P2	0.716426	-0.211245	5	5	P1P2	0.644031	-0.342176	5	5
C1S	P1P2	0.653191	0.0256308	5	5	P1P2	0.199337	-0.198403	4	4	P1P2	0.263477	-0.249551	5	5
C1orf100	P1P2	0.996656	-0.0113927	5	5	P1P2	0.742669	-0.165758	5	5	P1P2	0.725458	-0.153137	5	5
C1orf101	P1P2	0.330832	-0.235665	5	5	P1P2	0.647883	0.0879793	4	4	P1P2	0.788052	-0.41683	5	5
C1orf105	ENST00000367727.4	0.856309	0.00715113	5	5	ENST00000367727.4	0.0755652	-0.320908	5	5	ENST00000367727.4	0.0824677	-0.44611	5	5
C1orf106	P1	0.0871754	-0.0578223	4	4	P1	0.00943337	0.28347	4	4	P1	0.0473774	0.303416	4	4
C1orf109	P2	0.546121	0.0107544	5	5	P2	0.189375	-0.328852	5	5	P2	0.298109	-0.45562	5	5
C1orf110	P1	0.648361	0.0167826	5	5	P1	0.504589	0.0606056	5	5	P1	0.378614	0.143885	5	5
C1orf111	P1P2	0.481843	-0.0126703	5	5	P1P2	0.580152	0.0203805	5	5	P1P2	0.580973	-0.0614407	5	5
C1orf112	P1P2	0.697294	-0.0209947	5	5	P1P2	0.649564	-0.0945461	5	5	P1P2	0.64042	-0.162668	5	5
C1orf115	P1P2	0.418533	-0.0151626	5	5	P1P2	0.292688	0.171028	5	5	P1P2	0.418974	0.23564	5	5
C1orf116	P1P2	0.661179	-0.0209672	4	4	P1P2	0.604029	0.115175	4	4	P1P2	0.503523	0.111317	4	4
C1orf122	P1P2	0.182836	-0.0172686	5	5	P1P2	0.276512	0.124367	4	4	P1P2	0.213725	-0.00122627	5	5
C1orf123	P1P2	0.641744	-0.043091	5	5	P1P2	0.495926	0.125875	5	5	P1P2	0.679971	0.109219	5	5
C1orf127	P1P2	0.133246	0.00793028	4	4	P1P2	0.973027	0.00584252	4	4	P1P2	0.654374	0.0508829	4	4
C1orf131	P1P2	0.00015065	-0.467763	5	5	P1P2	0.516652	0.148132	3	3	P1P2	0.0869409	-0.823763	5	5
C1orf134	ENST00000375605.2	0.469397	0.0042235	5	5	ENST00000375605.2	0.95687	-0.027724	5	5	ENST00000375605.2	0.896393	-0.0359808	5	5
C1orf137	ENST00000369482.1	0.377377	-0.0190208	5	5	ENST00000369482.1	0.112491	0.215312	5	5	ENST00000369482.1	0.166196	0.273278	5	5
C1orf141	P1P2	0.840874	0.00570017	5	5	P1P2	0.540022	-0.118612	5	5	P1P2	0.648858	-0.201405	5	5
C1orf146	P1P2	0.957009	-0.00290261	4	4	P1P2	0.94798	0.0134875	4	4	P1P2	0.890522	0.00793028	4	4
C1orf158	P1P2	0.36883	0.0224126	5	5	P1P2	0.109439	0.226335	5	5	P1P2	0.0539201	0.42689	4	4
C1orf159	P1P2	0.281004	0.0304957	5	5	P1P2	0.951443	-0.00739003	5	5	P1P2	0.664037	0.0432957	5	5
C1orf162	P1P2	0.907236	0.00091132	5	5	P1P2	0.430067	0.0896436	5	5	P1P2	0.371827	0.101004	5	5
C1orf167	P1P2	0.710986	0.0365866	5	5	P1P2	0.647726	0.097212	5	5	P1P2	0.391019	0.386191	5	5
C1orf168	P1P2	0.456931	-0.0150619	3	3	P1P2	0.131349	0.20464	3	3	P1P2	0.139401	0.255738	3	3
C1orf172	P1P2	0.451839	-0.0163029	4	4	P1P2	0.602037	0.0860593	4	4	P1P2	0.736956	0.0667116	4	4
C1orf173	P1P2	0.939858	0.0540955	5	5	P1P2	0.540585	0.0536679	5	5	P1P2	0.362849	0.193552	4	4
C1orf174	P1P2	0.0284878	-0.111578	5	5	P1P2	0.50323	-0.429281	5	5	P1P2	0.289991	-0.842044	5	5
C1orf177	P1P2	0.476895	-0.0036466	5	5	P1P2	0.133336	0.404291	5	5	P1P2	0.115589	0.559058	5	5
C1orf185	P1P2	0.950535	-0.0222271	5	5	P1P2	0.681122	0.0640612	5	5	P1P2	0.629044	0.0582218	5	5
C1orf186	P1P2	0.359085	-0.0277261	5	5	P1P2	0.337781	-0.317879	5	5	P1P2	0.364672	-0.568791	5	5
C1orf189	P1P2	0.925862	0.00165927	5	5	P1P2	0.371868	0.165324	5	5	P1P2	0.305384	0.202888	5	5
C1orf192	P1P2	0.659856	-0.00745808	5	5	P1P2	0.713248	0.0591853	5	5	P1P2	0.798415	0.033333	5	5
C1orf194	P2	0.474043	0.00117061	5	5	P2	0.210739	-0.390685	5	5	P2	0.189143	-0.730433	5	5
C1orf195	P1P2	0.694196	-0.0145423	5	5	P1P2	0.680497	0.0226583	5	5	P1P2	0.698535	0.0240062	5	5
C1orf198	P1	0.616744	0.0242749	5	5	P2	0.125272	-0.319294	5	5	P2	0.22188	-0.505797	5	5
C1orf204	P1P2	0.77402	-0.00938395	5	5	P1P2	0.233962	-0.508265	5	5	P1P2	0.272918	-0.597712	5	5
C1orf21	P1P2	0.164809	0.0362533	5	5	P1P2	0.470421	-0.204296	5	5	P1P2	0.668313	-0.214208	5	5
C1orf210	P1P2	0.246642	0.0244215	5	5	P1P2	0.775732	-0.232782	5	5	P1P2	0.828401	-0.165577	5	5
C1orf216	P1P2	0.265231	0.0182836	5	5	P1P2	0.406082	0.0405149	5	5	P1P2	0.278097	0.0994032	5	5
C1orf222	P1P2	0.400115	0.0466519	4	4	P1P2	0.286727	0.112522	4	4	P1P2	0.0956568	0.298613	4	4
C1orf226	P1	0.371868	0.0220819	4	4	P2	0.222967	-0.220581	4	4	P2	0.465188	-0.14797	3	3
C1orf227	P1P2	0.388808	-0.0197762	5	5	P1P2	0.0765513	-0.516011	5	5	P1P2	0.0735388	-0.809476	5	5
C1orf228	ENST00000458657.2,ENST00000535358.1	0.205568	-0.119421	5	5	ENST00000458657.2,ENST00000535358.1	0.511972	0.101827	4	4	ENST00000458657.2,ENST00000535358.1	0.991956	-0.559849	5	5
C1orf229	P1P2	0.0211939	0.0891921	5	5	P1P2	0.0361226	-0.437819	5	5	P1P2	0.354976	-0.539965	5	5
C1orf233	P1P2	0.486556	-0.0339818	5	5	P1P2	0.0587191	0.283002	5	5	P1P2	0.0654167	0.344227	5	5
C1orf234	P1P2	0.183564	0.0451889	4	4	P1P2	0.513199	-0.0954913	4	4	P1P2	0.937468	-0.0381994	4	4
C1orf27	P1P2	0.0181967	0.0695653	4	4	P1P2	0.900705	0.0487997	5	5	P1P2	0.757195	0.322932	5	5
C1orf35	P1P2	0.271758	0.0336463	5	5	P1P2	0.0569764	0.345179	5	5	P1P2	0.0412001	0.555688	5	5
C1orf43	P1P2	0.811819	0.0058265	5	5	P1P2	0.795048	-0.00602143	5	5	P1P2	0.625469	-0.0567941	5	5
C1orf50	P1P2	0.967903	-0.0507046	5	5	P1P2	0.387575	-0.41421	5	5	P1P2	0.815982	-0.794028	5	5
C1orf51	P1P2	0.302484	-0.0267677	5	5	P1P2	0.310216	0.0310055	5	5	P1P2	0.447066	-0.011035	5	5
C1orf52	P1P2	0.482888	-0.0544587	5	5	P1P2	0.0241989	0.294595	5	5	P1P2	0.121942	0.397702	5	5
C1orf53	P1P2	0.811819	0.0107632	5	5	P1P2	0.165067	-0.525311	5	5	P1P2	0.266177	-0.59354	5	5
C1orf54	P1P2	0.80273	-0.0206539	5	5	P1P2	0.839704	-0.0919352	5	5	P1P2	0.601281	-0.243608	5	5
C1orf56	P1P2	0.296523	0.036244	4	4	P1P2	0.630183	0.022374	4	4	P1P2	0.275976	0.0663551	4	4
C1orf61	P2	0.1339	-0.0766734	5	5	P2	0.152118	0.0388777	5	5	P2	0.291334	-0.0522997	5	5
[truncated: 35,814 more rows]
